# Supplementary material for: From training to practice: A multi-group analysis of factors influencing K-12 teachers’integration of Digital Educational Resources (DERs)
Source: PLoS One. 2025 Dec 16;20(12):e0338543. doi: 10.1371/journal.pone.0338543 (PMC12707651; doi:10.1371/journal.pone.0338543)
Supplement: S1 Data — (XLSX) [file pone.0338543.s001.xlsx]

## Sheet: Sheet1
serial number	The time taken	gender	Age group	years of teaching experience	educational background	professional title	The subject(s) you teach	The geographical location of school	The educational level	DET1	DET2	DET3	DET4	PE1	PE2	PE3	EE1	EE2	EE3	SI1	SI2	SI3	FC1	FC2	FC3	BI1	BI2	BI3	UB1	UB2	DA1	DA2	DA3	DA4	DA5	DTKS1	DTKS2	DTKS3	DAP1	DAP2	DAP3	DAP4	DAP5	DAP6	DAP7	DAP8	DAP9	DAP10	DSR1
1	128	2	1	1	2	1	5	1	2	4	3	3	3	4	4	3	3	3	3	4	4	4	3	4	4	4	4	4	4	4	4	4	4	4	4	4	4	4	4	4	4	4	4	4	4	4	4	4	4
2	297	2	1	1	2	2	3	1	2	5	3	3	4	5	5	5	5	5	5	5	5	5	5	5	5	5	5	5	5	5	5	5	5	5	5	5	5	5	5	5	5	5	5	5	5	5	5	5	5
3	203	2	3	4	2	3	5	1	1	4	3	2	3	5	5	5	5	5	5	5	5	5	4	4	5	4	5	5	5	5	5	5	5	5	5	5	5	5	5	5	5	5	5	5	5	5	5	5	5
4	248	1	2	3	2	2	5	2	2	4	3	4	4	4	4	4	4	4	4	4	5	5	5	5	4	4	4	4	4	4	5	5	5	5	4	5	5	5	5	5	5	5	5	5	5	5	5	5	5
5	530	1	4	5	1	3	5	2	1	4	4	3	2	4	3	4	3	3	3	4	3	3	3	3	3	3	3	3	3	3	3	3	3	3	3	3	3	3	3	3	3	3	3	3	3	3	3	3	4
6	716	2	3	5	2	4	2	2	2	3	1	1	1	4	3	3	2	3	2	2	3	3	2	3	3	3	3	3	2	2	3	3	3	3	3	3	3	2	3	3	3	2	3	2	2	3	2	3	5
7	264	1	4	5	1	3	5	2	1	4	3	3	3	3	4	4	4	4	4	4	4	4	4	4	4	4	4	4	4	4	4	4	4	4	4	4	4	4	4	4	4	4	4	4	4	4	4	4	4
8	298	1	4	5	2	4	5	2	2	5	4	3	4	5	5	5	5	5	4	5	5	4	4	4	4	4	5	5	5	5	5	5	5	5	5	5	5	5	5	4	5	4	4	4	5	5	5	5	5
9	78	2	1	1	2	1	5	2	2	4	4	4	4	5	5	5	5	5	5	5	5	5	5	5	5	5	5	5	5	5	5	5	5	5	5	5	5	5	5	5	5	5	5	5	5	5	5	5	5
10	126	2	1	1	2	2	2	3	1	4	4	4	4	5	5	5	5	5	5	5	5	5	5	5	5	5	5	5	5	5	5	5	5	5	5	5	5	5	5	5	5	5	5	5	5	5	5	5	5
11	1625	1	3	5	2	3	5	2	2	4	2	3	3	5	5	5	2	2	2	4	4	4	2	5	5	5	5	5	4	4	4	4	5	5	5	3	3	3	3	4	4	3	4	3	3	4	4	5	5
12	200	2	3	4	2	4	4	1	3	3	3	3	3	4	4	4	4	3	3	3	4	4	3	4	3	4	4	4	4	4	4	4	4	4	4	3	4	3	4	3	3	3	4	3	4	4	4	2	5
13	612	1	4	5	1	3	2	3	1	3	3	4	3	4	4	4	4	4	4	4	4	4	4	4	4	4	4	4	4	4	4	4	4	4	4	4	4	4	4	4	4	4	4	4	4	4	4	4	4
14	112	2	1	1	2	2	3	2	3	3	3	3	3	4	4	4	4	4	4	4	4	4	4	4	4	4	4	4	4	4	4	4	4	4	4	4	4	4	4	4	4	4	4	4	4	4	4	4	5
15	290	2	1	1	2	1	5	2	2	4	3	3	5	5	5	5	4	4	4	4	4	5	3	4	3	5	5	5	5	4	5	5	5	4	4	3	4	3	4	4	4	3	4	4	4	4	4	4	5
16	451	2	1	2	2	3	3	1	2	4	4	4	5	4	4	4	4	4	4	4	4	4	4	4	4	4	4	4	4	4	4	4	4	4	4	4	4	4	4	5	5	4	4	4	4	4	4	4	4
17	258	2	2	1	2	2	2	2	1	4	4	4	4	5	5	5	4	4	4	5	5	5	4	4	4	5	5	5	5	5	5	5	5	5	5	4	4	4	4	4	4	4	4	4	4	5	5	5	5
18	360	1	4	5	2	4	5	1	3	4	3	3	4	4	4	4	4	5	1	4	4	4	4	4	4	4	4	4	4	3	5	4	4	4	4	4	4	4	4	4	4	4	4	4	4	4	4	4	5
19	267	1	4	5	1	3	1	2	1	4	4	4	4	4	4	5	4	5	4	5	4	5	5	5	5	5	5	5	4	5	5	5	5	5	5	5	5	5	5	5	5	5	5	5	4	4	5	5	5
20	243	1	1	1	2	1	5	2	2	3	4	2	2	5	5	5	4	3	2	3	3	5	5	5	3	5	5	5	5	5	5	5	5	5	5	5	5	5	5	5	5	5	5	5	5	5	5	5	5
21	575	1	4	5	2	4	4	1	3	4	2	2	3	3	3	3	3	3	3	3	3	3	3	3	3	4	4	4	4	4	3	3	3	3	4	3	3	4	3	3	4	3	3	3	3	3	3	4	3
22	328	2	2	3	2	2	5	2	2	3	1	3	2	4	4	4	3	3	3	4	4	4	3	4	4	3	3	3	3	3	3	3	3	3	3	3	3	3	4	4	4	3	4	4	3	3	3	3	4
23	1775	1	3	5	2	4	5	1	3	2	3	2	3	4	4	4	3	3	3	3	3	3	3	3	3	4	3	3	3	3	4	4	4	4	3	3	3	3	3	3	3	2	3	3	2	2	4	2	4
24	178	2	1	2	2	2	1	3	1	2	2	1	1	3	3	3	3	3	2	2	2	4	2	3	3	3	3	3	3	3	3	4	3	3	3	3	2	2	2	3	3	2	2	2	3	3	3	3	4
25	135	2	4	5	2	4	2	1	1	4	4	4	4	5	5	5	5	5	5	5	5	5	5	5	5	5	5	5	5	5	5	5	5	5	5	5	5	5	5	5	5	5	5	5	5	5	5	5	5
26	55	2	2	1	2	2	2	1	1	4	4	4	4	5	5	5	5	5	5	5	5	5	5	5	5	5	5	5	5	5	5	5	5	5	5	5	5	5	5	5	5	5	5	5	5	5	5	5	5
27	98	2	1	1	2	2	5	1	2	5	4	4	4	5	5	5	5	5	5	5	5	5	5	5	5	5	5	5	5	5	5	5	5	5	5	5	5	5	5	5	5	5	5	5	5	5	5	5	5
28	104	2	1	1	2	2	1	1	2	4	4	4	4	5	5	5	4	4	4	5	5	4	5	5	4	5	5	5	5	5	5	5	5	5	5	5	5	5	5	5	5	5	5	5	5	5	5	5	5
29	382	1	1	1	2	2	5	1	3	3	3	3	3	4	4	4	4	4	4	4	4	4	4	4	4	4	4	4	4	4	4	4	4	4	4	4	4	4	4	4	4	4	4	4	4	4	4	4	5
30	441	2	2	1	1	1	2	3	1	4	2	2	4	4	4	4	3	3	2	2	4	3	3	3	3	4	3	4	4	3	4	4	4	4	3	2	3	3	4	3	4	3	3	3	4	5	3	3	5
31	773	2	3	5	2	4	4	2	2	5	4	4	4	5	5	5	5	5	4	5	5	5	4	5	5	5	5	5	5	5	5	5	5	5	5	4	5	5	4	5	5	2	5	5	4	5	5	5	5
32	105	2	2	2	2	2	5	1	2	3	2	3	3	2	3	3	4	3	3	4	4	3	4	4	4	3	3	4	3	3	4	3	4	4	3	3	4	3	3	4	3	3	4	4	3	4	3	3	3
33	338	2	3	3	2	4	4	1	3	3	2	2	4	5	5	5	5	5	5	5	5	5	3	2	4	4	4	4	4	4	5	5	5	5	4	4	3	3	2	4	4	2	2	2	2	2	5	4	5
34	563	1	4	5	1	3	5	2	3	2	2	2	2	4	5	5	4	4	4	4	4	4	3	2	2	4	4	4	4	3	4	4	4	4	4	4	3	2	2	2	2	2	2	2	2	2	2	2	3
35	86	1	1	1	2	2	2	1	1	4	4	4	4	4	4	4	4	4	4	4	4	4	4	4	4	4	4	4	4	4	4	4	4	4	4	4	4	4	4	4	4	4	4	4	4	4	4	4	4
36	478	2	4	5	2	4	3	2	2	3	3	2	4	4	4	4	3	3	3	4	4	4	3	4	3	4	4	4	4	4	4	4	4	4	4	3	4	4	3	3	4	3	3	3	3	4	3	3	5
37	86	2	1	2	2	2	3	2	1	4	4	3	4	4	4	4	4	4	4	4	4	4	4	4	4	4	4	4	4	4	4	4	4	4	4	4	4	4	4	4	4	4	4	4	4	4	4	4	4
38	195	2	2	3	2	2	2	3	1	3	3	3	3	5	5	5	5	5	5	5	5	5	5	5	5	5	5	5	5	5	5	5	5	5	4	5	5	5	5	5	5	5	5	5	5	5	5	5	5
39	227	2	1	1	3	1	5	2	3	4	3	2	5	4	4	4	4	4	4	4	4	4	4	5	5	4	4	4	4	5	5	5	5	5	5	4	4	4	4	4	4	3	4	4	5	5	4	4	5
40	578	2	3	5	2	4	1	2	2	5	3	3	3	5	5	5	5	5	5	4	5	5	3	5	5	5	5	5	5	5	5	5	5	5	5	5	5	5	5	5	5	5	5	5	5	5	5	5	5
41	1140	2	1	1	2	2	2	2	1	4	4	3	4	5	5	5	3	4	4	4	4	4	3	4	4	5	4	5	4	3	5	5	4	4	4	4	4	3	4	4	4	3	3	3	4	4	3	5	5
42	257	1	4	5	1	3	1	3	1	5	4	3	3	4	4	4	4	4	4	4	4	4	4	4	4	4	4	4	4	4	4	4	4	4	4	4	4	4	4	4	4	4	4	4	4	4	4	4	4
43	67	1	1	1	2	2	2	2	2	2	3	3	2	1	2	4	2	3	3	3	3	3	3	3	3	3	3	3	3	3	3	3	3	3	3	3	3	3	3	3	3	3	3	3	3	3	3	3	3
44	330	1	4	5	2	3	5	2	1	4	3	3	3	5	5	5	5	5	5	5	5	5	5	5	5	5	5	5	5	5	5	5	5	5	5	5	5	5	5	5	5	5	5	5	5	5	5	5	5
45	82	2	1	1	2	1	1	1	3	2	2	2	2	3	3	3	3	3	3	3	3	3	3	3	3	3	3	3	3	3	3	3	3	3	3	3	3	3	3	3	3	3	3	3	3	3	3	3	3
46	1179	1	4	5	2	3	5	2	2	2	2	3	4	4	4	4	4	4	4	4	4	3	4	5	5	4	4	4	3	3	3	5	4	5	3	3	4	4	4	4	5	3	3	2	3	3	4	2	5
47	92	2	1	1	2	2	5	1	2	4	4	4	4	4	4	4	4	4	4	4	4	4	4	4	4	4	4	4	4	4	4	4	4	4	4	4	4	4	4	4	4	4	4	4	4	4	4	4	4
48	602	2	4	5	2	3	2	2	1	4	4	4	4	5	5	4	4	5	4	5	5	5	5	5	5	5	5	5	5	5	5	5	5	5	4	5	5	5	5	5	5	4	5	5	5	5	5	5	5
49	540	1	3	4	2	3	5	2	2	1	1	1	1	3	3	3	2	3	3	3	3	3	3	3	3	4	3	3	3	3	4	3	3	3	3	3	3	3	3	3	3	3	3	3	3	3	3	3	4
50	120	2	1	1	2	2	3	3	2	4	3	3	3	4	4	4	4	4	4	4	4	4	4	4	4	4	4	4	4	4	3	4	4	4	4	3	3	3	3	3	3	3	3	3	3	3	3	3	5
51	289	2	2	1	2	2	1	3	2	5	4	3	5	5	5	5	4	5	4	5	5	5	4	5	5	5	5	5	5	5	5	5	5	5	5	4	4	4	4	4	5	4	4	4	4	4	4	5	5
52	401	1	2	1	2	1	2	2	1	4	3	3	5	4	4	4	4	4	3	4	4	4	3	5	4	5	5	5	5	5	4	4	4	4	5	4	4	4	4	4	4	4	4	4	4	4	4	4	5
53	126	2	1	1	1	1	5	3	1	2	3	3	3	4	4	4	4	4	4	4	4	4	4	4	4	4	4	4	4	4	4	4	4	4	4	4	4	4	3	3	4	3	3	3	3	4	4	4	3
54	401	2	4	1	2	3	5	1	3	2	2	2	2	4	4	4	4	4	4	4	5	4	4	5	4	5	5	5	3	3	5	4	4	3	3	3	3	3	3	3	3	3	3	3	3	3	3	3	3
55	468	1	2	1	2	2	1	3	1	3	3	3	2	4	4	4	3	3	3	3	3	4	3	2	3	4	4	4	3	3	3	3	3	3	3	3	3	3	3	3	3	3	3	3	3	3	3	3	4
56	835	2	3	5	2	3	3	2	1	4	4	2	1	4	4	4	2	3	3	3	3	3	2	4	3	3	3	3	3	3	3	3	3	3	3	2	3	2	2	2	3	2	3	2	2	3	2	2	4
57	171	1	1	1	2	2	5	1	3	3	3	3	3	4	4	4	4	4	4	4	4	4	4	4	4	4	4	4	4	4	4	4	4	4	4	4	4	4	4	4	4	4	4	4	4	4	4	4	4
58	368	2	3	5	2	4	1	3	1	4	3	3	4	4	4	4	3	4	2	3	3	4	3	4	4	4	4	4	3	3	4	4	4	4	4	3	4	3	3	3	4	3	4	4	4	4	4	4	5
59	405	2	2	2	2	2	2	2	1	4	4	3	3	4	4	4	4	4	3	3	3	4	3	3	3	4	3	3	3	3	4	4	4	4	4	3	3	3	3	3	3	3	3	3	3	3	3	3	4
60	535	1	4	5	2	4	5	2	3	4	2	4	4	5	5	5	4	5	4	5	5	5	5	5	5	5	5	5	5	5	5	5	5	5	5	5	5	5	5	5	5	5	5	5	5	5	5	5	5
61	249	1	4	5	2	3	5	1	2	4	4	4	4	5	5	5	5	5	5	5	5	5	5	5	5	5	5	5	5	5	5	5	5	5	5	5	5	5	5	5	5	5	5	5	5	5	5	5	4
62	109	2	1	1	2	2	2	2	1	4	4	4	4	5	5	5	5	5	4	4	5	4	4	4	5	4	5	5	5	5	5	4	4	4	5	4	5	4	5	5	5	4	4	4	4	4	4	4	5
63	391	2	3	5	2	4	1	3	1	4	3	2	4	5	5	5	5	4	4	5	5	5	4	5	5	5	5	5	5	5	5	5	5	5	5	4	4	4	4	4	4	4	4	4	4	4	4	4	5
64	100	2	2	3	3	2	3	1	2	3	3	2	2	4	3	3	3	3	3	3	4	3	4	4	3	4	3	3	3	3	3	3	4	4	4	3	3	3	4	4	3	4	4	4	4	4	4	4	3
65	640	2	3	5	2	3	2	1	2	3	2	3	1	5	5	5	4	4	4	3	4	4	3	3	3	4	4	4	4	4	4	5	5	4	4	4	4	4	4	4	4	4	4	5	5	5	4	5	5
66	596	2	3	5	1	4	1	3	1	4	3	1	3	5	5	5	4	5	4	5	5	5	5	5	5	5	5	5	5	5	5	5	5	5	5	5	4	4	4	4	4	4	4	4	4	4	4	4	5
67	709	1	4	5	1	3	5	2	2	4	4	2	4	5	5	5	4	5	5	5	5	5	4	5	5	5	5	5	4	4	5	5	5	5	5	4	4	4	5	5	5	5	5	5	5	5	5	4	5
68	244	2	4	5	2	3	5	3	2	4	4	4	4	5	5	5	5	5	5	5	5	5	5	5	5	5	5	5	5	5	4	5	5	5	5	5	5	5	5	5	5	5	5	5	5	5	5	5	5
69	404	2	4	5	2	3	3	1	2	5	5	5	5	5	5	5	3	3	3	5	5	5	5	5	5	5	5	5	5	5	5	5	5	5	5	5	5	5	5	5	5	5	5	5	5	5	5	5	5
70	190	2	1	1	2	2	1	2	2	2	1	1	1	4	4	4	4	4	4	4	4	4	4	4	4	4	4	4	4	4	5	5	5	5	5	2	2	2	1	4	4	4	4	1	1	1	1	1	5
71	174	1	3	5	1	4	5	2	2	4	4	4	4	4	4	4	4	4	4	4	4	4	4	4	4	4	4	4	4	4	4	4	4	4	4	4	4	4	4	4	4	4	4	4	4	4	4	4	4
72	413	1	4	5	3	4	2	3	2	5	4	4	4	5	5	5	4	4	4	4	4	4	3	4	4	5	5	5	5	5	5	5	5	5	5	5	5	5	4	5	5	5	5	5	4	3	5	4	5
73	1169	2	3	5	1	3	1	2	1	4	2	3	3	5	5	5	4	3	2	4	4	4	2	4	4	5	4	4	4	4	2	5	4	4	4	2	4	2	3	2	3	2	3	2	2	2	2	2	5
74	1251	2	4	5	1	2	2	3	1	3	2	2	3	5	5	5	3	4	3	4	4	4	3	4	5	4	5	4	3	3	4	4	4	4	4	3	3	3	3	3	3	3	3	3	2	3	3	3	5
75	255	2	2	2	2	2	5	1	3	3	3	2	2	4	4	4	3	4	3	4	4	4	4	5	5	4	3	4	4	4	4	5	5	4	4	5	5	5	4	4	4	4	4	5	4	4	4	4	5
76	104	1	1	1	2	2	4	1	3	2	3	4	3	5	5	5	5	5	5	5	5	5	5	4	5	5	5	5	5	5	5	5	5	5	5	5	5	5	5	5	5	5	5	5	5	5	5	5	5
77	187	2	2	2	2	3	5	1	3	2	4	2	3	4	4	4	4	4	4	4	4	4	4	4	4	4	4	4	4	4	4	4	4	4	4	4	4	4	4	4	4	4	4	4	4	4	4	4	4
78	394	2	3	4	2	3	3	2	2	4	2	3	2	5	5	5	4	5	4	5	5	5	4	3	3	5	5	5	5	5	5	5	5	5	5	4	4	4	5	5	5	5	5	5	4	5	5	5	5
79	322	1	3	5	1	3	1	3	1	4	2	2	2	3	3	3	3	3	3	4	3	3	2	4	1	3	3	3	3	2	4	4	3	3	2	3	3	2	3	3	3	3	3	3	3	3	3	3	4
80	787	1	3	5	1	4	2	3	1	4	4	3	3	4	4	4	4	4	4	4	4	4	3	5	4	4	5	5	5	5	4	4	4	4	5	4	4	3	3	3	3	2	3	3	2	3	3	4	5
81	195	1	4	5	2	4	5	2	3	2	2	2	2	4	4	5	3	3	3	3	3	3	3	3	3	3	3	3	3	3	3	3	3	3	3	3	3	3	3	3	3	3	3	3	3	3	3	3	3
82	630	2	3	4	2	3	1	3	1	4	3	2	4	5	5	5	4	5	5	4	5	5	4	5	5	5	5	5	5	5	5	5	5	5	5	5	5	5	4	4	4	4	4	4	3	5	5	4	5
83	171	1	1	1	2	2	5	2	3	4	2	2	4	4	4	4	4	4	4	4	4	4	4	4	4	4	4	4	4	4	4	4	4	4	4	4	4	4	4	4	4	4	4	4	4	4	4	4	4
84	154	2	3	5	1	3	1	1	1	4	2	2	1	4	4	4	3	3	4	4	4	4	4	4	4	4	4	4	4	4	4	4	4	4	4	4	4	4	4	4	4	4	3	3	3	3	4	4	4
85	433	2	1	1	2	2	5	2	2	3	3	3	3	4	4	4	3	3	3	4	3	4	3	4	4	4	4	4	4	4	4	4	4	4	4	3	4	4	4	4	4	4	4	4	4	4	4	4	4
86	109	2	3	5	1	3	1	1	1	4	2	2	1	4	4	4	4	4	4	4	4	4	4	3	3	4	4	4	4	4	4	4	4	4	4	4	4	4	3	3	3	3	4	4	4	4	4	4	3
87	144	2	1	1	2	1	2	1	1	4	3	2	4	5	5	5	5	5	5	5	5	5	5	5	5	5	5	5	5	5	4	4	4	5	5	5	5	5	5	5	5	5	5	5	4	4	4	4	5
88	290	1	1	1	2	2	2	2	2	2	2	3	4	3	2	2	4	3	3	2	3	2	3	3	3	2	2	2	2	2	2	3	2	2	2	3	2	3	3	2	3	2	3	2	2	2	2	2	4
89	320	2	2	2	2	3	5	1	1	5	3	2	5	4	4	5	4	5	5	3	5	5	4	5	3	4	4	4	4	4	4	4	4	4	4	3	3	3	4	4	4	4	4	4	4	4	4	4	4
90	531	2	1	1	1	2	1	3	1	5	4	4	4	4	4	4	4	4	4	4	4	4	4	4	4	4	4	4	4	4	4	4	4	4	4	4	4	4	4	4	4	4	4	4	4	4	4	4	5
91	261	1	4	5	2	1	5	3	2	1	1	2	2	2	1	2	1	1	2	2	2	2	2	3	2	1	1	2	2	2	2	1	2	1	2	1	2	1	1	2	2	1	2	1	2	2	2	1	1
92	121	2	1	1	2	2	2	2	1	4	4	4	4	5	5	5	5	5	5	5	5	5	5	5	5	5	5	5	5	5	5	5	5	5	5	5	5	5	5	5	5	5	5	5	5	5	5	5	5
93	176	1	3	4	2	3	2	2	1	4	3	3	1	4	4	4	3	3	3	4	4	4	4	4	4	4	4	4	4	4	4	5	5	5	4	4	4	4	3	3	3	3	3	3	2	3	3	3	4
94	763	2	4	5	1	4	2	2	1	5	4	4	3	5	5	5	5	5	5	5	5	5	4	5	5	5	5	5	5	5	5	5	5	5	5	4	5	5	4	5	5	4	5	5	4	4	5	5	5
95	485	2	2	4	2	3	4	1	3	3	4	4	3	4	4	4	4	4	3	3	4	4	4	3	3	4	4	4	4	4	5	5	4	5	5	5	5	5	4	5	4	4	5	4	4	5	5	5	5
96	948	1	4	5	2	4	3	1	2	4	3	2	3	4	5	4	3	4	3	4	4	4	3	4	3	4	4	4	3	3	4	5	4	4	4	4	4	4	4	4	3	3	4	3	3	4	3	4	5
97	71	1	1	1	2	1	2	2	1	3	3	3	3	4	4	4	4	4	4	4	4	4	4	4	4	4	4	4	4	4	4	4	4	4	4	4	4	4	4	4	4	4	4	4	4	4	4	4	4
98	512	1	2	1	2	2	3	1	1	4	4	3	4	5	5	5	4	4	4	3	5	5	3	4	4	5	5	5	5	5	5	5	5	5	5	4	4	4	4	4	4	4	4	4	4	4	4	3	5
99	143	1	2	1	2	2	5	1	3	4	3	3	2	4	4	4	3	3	3	4	4	4	4	4	4	4	4	4	3	3	4	4	4	4	4	4	4	4	4	4	4	4	4	4	4	4	4	4	5
100	336	2	2	2	2	1	3	2	2	4	4	4	4	5	5	5	5	5	5	5	5	5	4	5	5	5	5	5	5	5	5	5	5	5	5	4	5	5	5	5	5	5	5	5	5	5	5	5	5
101	238	2	3	5	2	2	5	1	2	5	5	5	5	5	5	5	5	5	5	5	5	5	5	5	5	5	5	5	5	5	5	5	5	5	5	5	5	5	5	5	5	2	5	5	5	3	3	3	5
102	132	2	2	1	2	2	2	3	1	3	4	3	2	3	3	3	3	3	3	3	3	3	3	3	3	3	3	3	3	3	3	3	3	3	3	3	3	3	3	3	3	3	3	3	3	3	3	3	5
103	91	2	1	1	2	1	5	1	3	2	1	3	4	3	3	3	3	3	3	3	3	3	3	3	3	3	3	3	3	3	3	3	3	3	3	3	3	3	3	3	3	3	3	3	3	3	3	3	3
104	134	2	1	1	2	1	1	1	3	2	2	2	2	3	3	3	3	3	3	3	3	3	3	3	3	3	3	3	3	3	4	4	4	4	3	3	3	3	3	3	3	3	3	3	3	3	3	3	4
105	452	1	4	5	2	3	4	2	3	2	2	2	2	5	5	5	5	5	5	5	5	5	5	5	5	5	4	4	4	4	4	4	4	4	4	4	4	4	4	4	4	4	4	4	4	4	4	4	4
106	594	2	4	5	1	4	2	2	1	3	1	3	2	4	4	4	3	3	4	5	4	3	4	4	3	4	5	4	3	4	5	4	4	5	4	3	4	4	3	3	4	3	3	4	4	4	3	2	3
107	196	2	1	1	1	1	2	3	1	4	3	4	5	5	5	5	5	5	5	5	5	5	5	5	5	5	5	5	5	5	5	5	5	5	5	5	5	5	5	5	5	5	5	5	5	5	5	5	5
108	87	1	3	5	2	2	5	1	2	5	5	5	5	5	5	5	5	5	5	5	5	5	5	5	5	5	5	5	5	5	5	5	5	5	5	5	5	5	5	5	5	3	5	5	5	5	5	5	5
109	818	2	3	5	1	3	2	1	1	4	3	3	2	4	4	3	3	3	3	3	3	3	3	5	5	4	4	4	4	4	5	4	4	4	3	4	4	4	3	3	3	3	3	3	3	3	3	3	3
110	198	2	2	3	2	2	5	2	2	4	4	4	4	5	5	5	5	5	5	5	5	5	5	5	5	5	5	5	5	5	5	5	5	5	5	5	5	5	5	5	5	5	5	5	5	5	5	5	5
111	1006	1	3	5	2	4	5	2	3	3	3	3	3	4	4	4	4	4	4	4	4	4	4	4	5	5	5	5	4	4	5	5	5	5	5	5	5	4	4	4	4	4	4	4	4	4	4	4	5
112	402	2	1	2	2	3	2	2	1	4	4	2	1	4	4	4	2	2	2	2	3	4	2	4	4	3	3	3	3	3	4	4	4	4	4	3	3	3	4	4	4	3	3	3	3	3	3	3	5
113	807	1	4	5	1	3	5	3	1	2	2	2	2	4	3	5	3	3	4	4	3	3	4	4	2	3	4	4	4	5	4	3	4	3	3	3	3	3	3	3	3	3	3	4	3	3	4	4	3
114	159	2	2	2	2	3	1	1	2	3	3	3	4	4	4	4	4	3	3	3	3	3	3	3	3	3	4	3	3	3	3	3	4	4	4	4	4	4	3	3	3	3	3	3	3	3	3	3	5
115	91	1	4	5	2	4	4	1	3	4	4	4	4	4	4	4	4	4	4	4	4	4	4	4	4	4	4	4	4	4	4	4	4	4	4	4	4	4	4	4	4	4	4	4	4	4	4	4	4
116	167	2	2	2	2	2	2	2	2	4	4	4	4	5	5	5	5	5	5	5	5	5	5	5	5	5	4	5	5	5	5	5	5	5	5	5	5	5	5	5	5	5	5	5	5	5	5	5	5
117	111	2	1	1	2	2	2	1	2	3	3	3	3	3	3	3	3	3	3	3	3	3	3	3	3	3	3	3	3	3	3	3	3	3	3	3	3	3	3	3	3	3	3	3	3	3	3	3	3
118	122	1	1	1	2	1	5	1	3	3	3	3	3	4	4	4	4	4	4	3	3	4	3	3	4	4	4	4	4	3	4	4	4	3	4	4	4	4	4	4	4	4	4	4	4	4	4	4	4
119	238	2	3	5	2	3	1	1	2	3	3	3	3	5	5	5	3	3	3	4	4	5	3	4	3	5	5	5	4	4	5	5	5	5	4	3	3	3	3	3	3	3	3	3	3	3	3	3	5
120	106	2	1	1	2	2	2	2	2	4	4	3	5	4	5	4	5	5	4	5	4	5	4	5	4	5	4	5	4	5	5	4	5	4	5	5	4	5	5	4	5	4	5	4	5	4	5	4	5
121	262	1	3	5	2	3	3	1	2	4	3	2	2	4	4	4	2	2	2	4	4	4	2	4	4	4	4	4	4	4	4	4	4	4	4	3	4	2	4	4	4	4	4	4	4	4	4	4	4
122	159	2	1	1	2	2	2	2	2	5	4	3	5	5	4	5	4	5	4	5	4	5	4	5	4	5	4	5	4	5	5	4	5	4	5	5	4	5	5	4	5	5	4	5	4	5	4	5	5
123	211	2	2	3	2	3	2	1	1	4	3	3	2	3	3	3	3	3	3	3	3	3	3	3	3	3	4	4	3	3	3	3	3	3	3	3	3	3	3	3	4	2	3	3	3	2	2	3	5
124	327	2	3	5	2	4	5	1	3	4	3	2	2	4	4	4	3	3	3	3	3	3	3	4	4	4	4	4	4	4	4	4	4	4	4	4	4	4	4	4	4	4	4	4	4	4	4	4	4
125	755	1	4	5	1	2	5	3	1	1	1	1	1	3	3	3	3	3	1	2	1	1	1	1	1	1	1	1	1	1	1	1	1	1	1	1	1	1	1	1	1	1	1	1	1	1	1	1	5
126	319	2	2	2	2	2	5	1	3	1	2	1	1	4	5	3	3	4	2	2	2	4	4	2	3	3	3	3	4	3	4	4	4	5	4	4	3	3	3	4	4	2	4	3	3	4	4	3	5
127	267	2	3	5	2	3	5	2	1	2	2	2	2	4	4	4	4	4	4	4	4	4	4	4	4	4	4	4	4	4	4	4	4	4	4	4	4	4	4	4	4	4	4	4	4	4	4	4	4
128	168	2	1	1	2	2	5	1	3	2	4	3	3	4	3	4	3	3	3	4	4	3	3	4	3	4	3	4	3	3	4	4	3	4	4	3	3	3	4	4	5	3	3	3	3	3	3	3	5
129	219	2	3	4	2	3	5	1	2	5	2	5	5	5	5	5	5	5	5	5	5	5	5	5	5	5	5	5	5	5	5	5	5	5	5	5	5	5	5	5	5	5	5	5	5	5	5	5	5
130	194	1	4	5	2	4	2	2	1	4	4	4	3	5	5	5	5	5	5	5	5	5	5	5	5	5	5	5	5	5	5	5	5	5	5	5	5	5	5	5	5	5	5	5	5	5	5	5	5
131	372	1	4	5	1	4	5	2	2	5	1	1	1	4	4	4	4	4	4	4	4	4	4	3	3	3	3	3	3	3	3	3	3	3	3	3	3	3	3	3	3	3	3	3	3	3	3	3	4
132	235	2	1	2	2	2	2	3	1	4	4	4	4	5	5	5	5	5	2	5	5	5	5	5	5	5	5	5	5	5	5	5	5	5	5	3	3	3	3	4	4	4	4	4	4	4	4	4	5
133	1168	1	3	5	2	4	5	2	2	4	3	3	3	5	5	5	4	5	4	4	5	5	4	5	4	5	5	5	5	4	5	5	5	5	4	4	5	5	3	4	4	3	4	3	3	3	4	3	5
134	339	2	3	5	2	3	2	1	1	5	4	4	4	5	5	5	4	4	4	5	5	5	4	5	5	5	5	5	5	5	5	5	5	5	5	4	5	4	4	3	4	4	4	4	4	5	5	4	5
135	345	2	2	2	2	2	2	1	1	4	2	3	4	4	4	4	4	4	4	4	4	4	4	4	4	4	4	4	4	4	4	4	4	4	4	4	4	4	4	4	4	4	4	4	4	4	4	4	5
136	312	2	2	3	2	2	2	2	1	3	3	3	3	4	4	4	4	4	4	4	4	4	4	4	4	4	4	4	4	4	4	4	4	4	4	4	4	4	4	4	4	4	4	4	4	4	4	4	4
137	1174	2	1	1	2	2	1	2	2	3	2	4	3	5	5	5	3	5	5	5	5	5	5	5	5	5	5	5	4	4	5	5	5	5	5	5	5	5	5	5	5	4	5	5	5	5	5	5	5
138	108	2	1	1	2	2	1	2	1	3	2	2	2	4	4	4	4	4	4	4	4	4	4	4	4	4	4	4	4	4	4	3	3	4	3	3	4	3	3	3	4	3	3	3	3	3	3	3	4
139	89	2	1	1	2	1	2	1	2	4	3	3	4	3	3	3	3	3	3	3	3	3	3	4	3	3	4	3	3	4	4	4	3	4	4	4	4	3	4	4	3	4	4	4	3	4	4	4	4
140	495	2	3	5	2	4	1	3	1	4	4	4	4	5	5	5	5	5	5	5	5	5	5	5	5	5	5	5	5	5	5	5	5	5	5	5	5	5	5	5	5	5	5	5	5	5	5	5	5
141	194	2	2	3	2	3	2	1	1	4	3	2	2	5	5	5	5	5	5	5	5	5	4	4	4	4	4	4	4	4	4	4	4	4	4	4	4	4	4	4	4	4	4	4	4	4	4	4	4
142	104	2	2	3	2	3	1	1	1	4	4	4	4	4	4	4	4	4	3	4	4	4	4	4	4	4	4	4	4	4	4	4	4	4	4	4	4	4	4	4	4	4	4	4	4	4	4	4	4
143	337	1	3	5	1	2	2	2	1	4	4	4	3	4	4	4	4	4	4	4	4	4	4	4	4	4	4	4	4	4	4	4	4	4	4	4	4	4	4	4	5	3	4	4	4	4	4	4	4
144	262	2	2	2	2	2	4	3	3	3	2	2	2	4	4	4	4	3	3	4	4	4	4	4	4	4	4	4	4	4	4	5	5	5	4	4	3	3	3	4	4	4	3	3	4	3	4	3	3
145	280	2	1	1	3	1	5	1	3	5	3	2	4	5	5	5	4	4	4	3	4	5	4	5	5	5	5	5	5	4	5	5	5	5	5	5	5	5	3	4	4	4	4	4	4	4	4	4	5
146	1002	2	4	5	2	4	4	1	3	5	3	3	5	5	5	5	4	5	4	5	5	5	4	4	5	5	5	5	5	4	5	5	5	5	5	5	5	5	4	5	5	4	5	4	5	4	5	4	5
147	504	2	4	1	1	2	2	3	1	3	2	2	2	4	4	4	3	3	2	3	3	2	2	3	3	3	3	3	2	2	4	4	3	3	2	2	2	2	2	2	2	2	2	2	2	2	2	2	3
148	168	2	3	5	2	3	5	2	2	5	5	5	5	4	4	4	4	4	4	4	4	4	4	4	4	4	4	4	4	4	4	4	4	4	4	4	4	4	4	4	4	4	4	4	4	4	4	4	4
149	269	1	3	5	3	4	5	1	3	2	2	2	2	3	3	3	3	3	4	4	4	4	4	4	4	4	4	4	4	4	4	4	4	4	4	4	4	4	4	4	4	4	4	4	4	4	4	4	4
150	234	2	2	3	2	3	2	1	1	4	2	2	4	4	4	4	4	4	4	4	4	4	4	4	3	4	4	4	4	4	4	4	4	4	4	4	4	4	4	4	4	4	4	4	4	4	4	4	4
151	128	2	2	3	2	3	3	1	2	3	3	2	2	3	3	3	3	3	3	3	3	3	3	3	3	3	3	3	3	3	2	2	2	3	2	3	3	3	3	3	3	3	3	3	3	3	3	3	3
152	863	1	4	5	2	3	4	1	3	3	3	3	4	5	4	5	4	3	2	4	4	4	3	3	3	4	4	4	3	3	4	4	4	4	4	4	4	4	3	4	3	2	3	3	3	3	3	3	5
153	385	1	4	5	1	4	2	3	1	3	3	2	3	4	4	4	4	4	4	4	4	4	4	3	3	3	4	4	4	4	4	4	4	4	4	3	3	3	3	3	3	3	3	3	3	3	3	3	3
154	100	2	2	3	2	3	1	2	3	5	5	5	5	4	4	4	3	4	4	4	4	4	4	4	4	4	4	4	4	4	4	4	4	4	4	4	4	4	4	4	4	4	4	4	4	4	4	4	4
155	110	2	2	1	2	2	1	2	1	4	3	3	4	4	4	4	4	4	4	4	4	4	4	4	4	5	5	5	5	5	4	5	4	4	5	4	4	4	5	5	4	4	4	4	4	4	4	4	4
156	569	1	3	5	1	3	5	1	1	4	4	4	4	5	5	5	5	5	5	5	5	5	4	5	5	5	5	5	5	4	4	4	5	5	5	5	4	4	4	4	4	4	4	4	4	4	4	3	5
157	95	2	2	1	2	1	1	1	3	5	5	5	4	5	5	5	5	5	5	5	5	5	5	5	5	5	5	5	5	5	5	5	5	5	5	3	3	3	3	3	3	3	3	3	3	3	3	3	3
158	422	2	2	2	2	2	2	1	1	3	3	2	1	4	4	4	3	3	3	3	3	4	2	3	3	3	3	3	3	3	4	4	4	4	3	3	3	3	3	4	4	1	3	3	3	3	3	3	5
159	174	2	2	2	2	2	3	2	3	2	2	2	3	4	4	4	3	4	3	3	4	4	4	3	3	4	4	4	3	3	5	5	5	5	4	3	3	3	3	3	3	3	3	3	3	3	3	3	5
160	134	1	2	3	2	3	4	2	3	2	2	3	3	4	5	5	4	4	4	4	4	4	4	4	4	4	5	4	5	5	4	4	5	5	4	4	4	5	5	5	4	5	5	5	4	5	4	4	5
161	3795	2	1	2	2	2	3	1	3	3	4	4	4	5	5	5	5	5	4	4	4	5	5	5	5	5	5	5	5	5	5	5	5	5	5	5	5	5	5	5	5	4	4	5	4	5	5	5	5
162	914	2	3	5	2	3	2	1	2	4	3	3	2	4	4	4	4	4	4	4	4	4	4	4	4	4	4	4	4	4	4	4	4	4	4	4	4	4	4	4	4	4	4	4	4	4	4	4	4
163	238	2	1	1	2	1	5	1	3	3	3	4	5	2	2	2	3	3	3	1	1	1	1	1	2	1	1	1	1	1	1	1	1	1	1	1	1	1	1	1	1	3	1	3	2	2	1	3	1
164	392	2	2	3	2	3	1	1	1	4	3	3	3	5	5	5	3	3	3	3	4	4	3	5	5	5	5	5	5	5	4	4	4	4	4	4	4	4	3	4	4	3	4	4	4	4	4	4	5
165	96	1	3	5	2	4	2	2	1	4	4	4	4	5	5	5	5	5	5	5	5	5	5	5	5	5	5	5	5	5	5	5	5	5	5	5	5	5	5	5	5	5	5	5	5	5	5	5	5
166	213	2	1	1	2	2	5	1	3	3	3	3	3	5	5	5	4	4	4	4	4	4	4	4	3	4	3	4	4	3	5	5	5	5	4	4	4	4	4	4	4	4	4	5	4	5	5	4	5
167	409	1	3	5	2	3	5	2	2	4	4	3	3	4	4	4	4	4	4	4	4	4	4	4	4	4	4	4	4	4	4	4	4	4	4	4	4	4	4	4	4	4	4	4	4	4	4	4	4
168	202	2	2	3	1	2	2	3	1	3	3	3	3	5	5	5	4	5	5	5	5	5	5	5	5	5	5	5	5	5	5	5	5	5	5	5	5	5	5	5	5	5	5	5	5	5	5	5	5
169	351	2	3	5	2	3	1	1	1	3	3	3	3	4	4	4	3	4	3	3	4	4	3	4	4	5	4	5	4	4	4	4	4	4	3	3	4	3	3	3	4	3	4	3	3	3	3	3	5
170	418	1	4	5	1	3	4	2	2	5	2	3	5	5	5	5	4	4	3	3	3	4	4	2	3	4	4	4	3	4	5	5	4	4	4	5	4	3	3	3	3	2	3	2	3	2	3	3	5
171	165	2	1	1	2	1	5	2	3	3	3	3	4	4	4	4	3	3	3	3	4	4	4	3	4	4	4	4	4	4	3	3	3	3	4	4	4	3	4	4	3	3	3	4	3	3	4	3	4
172	1193	1	2	2	2	3	5	2	2	4	2	3	4	5	4	5	3	3	4	3	4	5	3	4	4	5	4	4	3	3	5	5	5	5	4	4	4	4	3	3	4	2	3	3	3	1	3	3	5
173	618	1	4	5	2	4	1	3	2	4	3	4	4	4	4	4	4	5	5	5	5	5	4	3	3	5	5	5	5	4	5	5	5	5	5	5	4	4	4	5	4	4	4	4	5	4	4	5	5
174	4196	2	4	5	1	3	1	2	1	5	5	5	5	5	5	5	5	5	5	5	5	1	5	5	5	5	5	5	5	5	5	5	5	5	5	5	5	5	5	5	5	3	5	5	5	5	5	5	5
175	364	1	3	5	2	4	1	3	1	4	3	3	3	4	4	4	4	4	4	4	4	4	4	4	3	4	4	4	4	4	4	4	4	4	4	4	4	4	4	4	4	4	4	4	4	4	4	4	4
176	108	2	1	1	2	1	1	1	1	4	3	3	4	4	4	4	4	4	4	4	4	4	4	4	4	4	4	4	4	4	4	4	4	4	4	4	4	4	4	4	4	4	4	4	4	4	4	4	4
177	171	2	2	3	2	4	5	1	2	3	2	3	3	5	5	5	5	5	5	5	5	5	5	5	5	5	5	5	5	5	5	5	5	5	5	5	5	5	5	5	5	5	5	5	4	4	4	4	4
178	102	2	1	1	2	2	5	2	1	1	2	2	3	5	5	5	5	5	5	5	5	5	5	5	5	5	5	5	5	5	5	5	5	5	5	5	5	5	5	5	5	5	5	5	5	5	5	5	5
179	140	2	1	1	2	2	3	1	2	5	4	3	5	4	4	4	4	4	4	4	4	4	3	4	4	4	4	4	4	4	4	4	4	4	4	3	4	4	4	4	4	2	4	3	4	4	4	4	5
180	185	2	3	1	2	2	2	2	2	4	3	3	4	4	4	4	4	4	4	4	4	4	4	4	4	4	4	4	4	4	5	5	5	5	5	5	5	4	4	4	4	4	4	4	4	4	4	4	4
181	286	2	3	5	2	3	5	1	1	5	5	5	5	5	5	5	5	5	5	5	5	5	5	5	5	5	5	5	5	5	5	5	5	5	5	5	5	5	5	5	5	3	5	5	5	5	5	4	5
182	578	2	2	4	2	4	1	1	1	5	4	3	3	5	5	5	4	4	4	5	5	5	4	5	5	5	5	5	5	5	5	5	5	5	5	5	5	4	4	5	4	4	4	4	4	5	5	4	5
183	479	2	3	5	2	4	5	1	3	4	3	3	4	4	3	3	3	3	3	3	3	4	4	3	3	4	4	4	3	3	4	4	4	4	4	4	4	3	3	4	3	2	3	3	3	3	3	3	5
184	458	2	2	3	2	3	2	2	1	4	3	3	4	5	5	5	4	4	3	3	3	5	4	5	5	5	4	5	5	5	5	4	5	5	4	3	3	3	2	2	3	1	4	2	2	3	3	3	5
185	931	2	3	5	2	3	5	2	1	2	2	2	2	5	5	5	3	4	2	3	3	5	5	3	4	5	5	5	4	4	5	5	5	5	5	3	4	3	3	3	4	3	3	2	2	2	2	2	5
186	414	1	3	1	2	3	2	3	1	4	2	1	1	5	5	5	5	5	5	5	5	5	5	5	5	5	5	5	5	5	5	5	5	5	5	5	5	5	5	5	5	3	3	3	3	5	5	5	5
187	104	2	2	3	3	3	2	1	2	4	3	4	3	4	4	4	4	4	4	4	4	4	4	4	4	3	5	4	5	5	4	4	4	4	4	4	4	3	4	3	4	4	4	5	5	4	4	5	4
188	329	2	1	2	3	3	5	1	3	3	2	1	2	4	4	4	3	3	3	3	3	3	3	4	4	4	4	4	4	4	4	4	4	4	4	4	4	4	3	4	4	2	3	3	3	3	3	3	4
189	559	2	2	3	2	3	2	3	1	4	2	2	2	5	5	5	3	3	3	3	4	4	2	3	4	4	4	4	4	4	5	5	5	5	5	3	3	3	4	4	4	5	5	5	5	5	5	5	5
190	359	2	2	3	2	4	5	2	3	2	2	3	2	4	4	5	3	3	3	4	4	5	3	3	4	4	4	4	4	3	4	5	4	5	4	4	3	3	4	4	4	3	3	4	4	3	3	3	5
191	76	2	1	1	2	2	3	1	2	4	4	4	4	4	4	4	4	4	4	4	4	4	4	4	4	4	4	4	4	4	4	4	4	4	4	4	4	4	4	4	4	4	4	4	4	4	4	4	4
192	195	1	2	3	2	3	1	3	1	5	4	4	5	5	5	5	4	5	5	5	5	5	5	5	5	5	5	5	5	5	5	5	5	5	5	5	5	5	5	5	5	5	5	5	5	5	5	5	5
193	375	1	3	5	1	3	5	1	2	4	4	4	4	4	4	4	4	4	4	4	4	4	4	4	4	4	4	4	4	4	4	4	4	4	4	4	4	4	4	4	4	4	4	4	4	4	4	4	4
194	337	2	3	4	2	4	5	1	3	1	3	3	3	4	5	5	4	4	4	4	4	4	4	5	5	5	5	5	5	5	5	5	5	5	5	5	4	4	4	4	4	3	4	4	4	4	4	4	5
195	413	2	3	5	2	3	3	1	3	3	3	3	3	4	4	4	3	4	3	4	4	4	4	4	4	4	4	4	4	4	4	4	4	4	4	3	3	3	4	4	3	3	3	3	3	3	3	3	5
196	155	2	1	1	2	2	5	1	2	4	3	4	4	5	5	5	4	4	4	4	4	4	2	4	4	5	5	5	5	5	5	5	5	5	5	3	4	4	4	4	4	3	4	4	4	3	4	4	5
197	132	2	1	1	2	2	3	2	1	4	3	3	4	4	4	4	4	4	4	4	4	4	4	4	4	4	4	4	4	4	4	4	4	4	4	4	4	4	4	4	4	3	4	4	4	4	4	4	4
198	327	2	1	1	1	2	3	3	1	5	5	4	4	4	4	4	4	4	4	4	4	4	4	5	5	4	4	4	4	4	4	4	4	4	4	4	4	4	4	4	4	4	4	4	4	4	4	4	5
199	189	2	1	1	2	1	1	2	1	5	4	4	4	5	5	5	5	5	5	4	5	5	4	5	5	5	5	5	5	5	5	5	5	5	4	4	4	4	4	4	5	5	5	5	4	4	4	4	5
200	199	2	1	1	2	2	2	2	1	4	4	3	1	5	5	5	4	5	5	3	3	5	4	4	4	4	4	4	4	4	4	5	5	5	5	5	5	5	5	5	5	5	5	5	5	5	4	4	5
201	170	2	1	1	2	2	5	1	2	4	4	4	4	4	4	5	3	3	3	4	4	4	3	3	3	3	3	3	3	4	3	3	3	3	3	3	3	3	3	3	3	3	3	3	3	3	3	3	4
202	1079	2	2	3	2	2	2	1	1	4	1	2	3	5	5	5	3	3	4	4	4	4	3	5	4	4	4	4	4	4	5	5	4	4	4	4	4	4	3	4	4	3	3	3	3	3	3	3	4
203	457	2	1	1	2	1	4	2	1	4	4	4	5	5	5	5	5	5	5	5	5	5	5	5	5	5	5	5	5	5	5	5	5	5	5	5	5	5	5	5	5	5	5	5	5	5	5	5	5
204	301	2	1	1	2	2	5	2	2	3	3	3	4	4	4	4	4	4	4	4	4	4	3	5	5	5	5	5	5	5	4	4	4	4	4	5	5	5	5	4	5	3	4	4	4	4	4	4	5
205	109	1	1	1	2	1	4	1	3	3	4	3	4	5	5	5	4	5	4	5	4	5	5	5	5	5	5	5	5	5	5	5	5	5	5	5	5	5	5	5	5	5	5	5	5	5	5	5	5
206	155	1	3	2	2	3	5	1	3	2	2	2	2	3	4	4	4	4	4	4	4	4	4	4	4	4	4	4	4	4	4	4	4	4	4	4	4	4	4	4	4	4	4	4	4	4	4	4	4
207	141	1	2	3	2	3	5	2	3	3	2	2	2	5	5	5	5	5	5	5	5	5	5	5	5	5	5	5	5	5	5	5	5	5	5	5	5	5	5	5	5	5	5	5	5	5	5	5	5
208	1083	1	4	5	2	4	4	1	1	3	2	2	1	5	5	5	4	4	4	3	4	2	4	4	4	5	5	5	5	4	5	4	5	5	4	4	4	4	4	4	5	3	4	4	4	3	4	4	5
209	619	2	3	5	2	3	3	2	2	4	4	3	2	5	5	4	4	3	3	4	4	5	3	4	4	5	5	5	5	5	5	5	5	5	5	4	5	4	4	4	4	4	4	4	4	4	4	4	5
210	101	2	2	2	2	3	5	1	2	3	4	4	4	3	3	4	4	4	4	4	4	4	4	4	4	4	4	4	4	4	4	4	4	4	4	4	4	4	4	4	4	4	4	4	4	4	4	4	4
211	516	2	4	5	2	4	3	1	2	4	3	4	3	4	4	5	3	4	3	5	5	4	3	5	5	5	5	5	5	4	5	5	5	4	4	4	4	5	5	4	5	4	5	5	5	5	5	4	5
212	846	1	4	5	2	3	4	1	2	3	3	3	4	4	4	4	4	4	3	3	4	4	4	3	3	4	4	4	3	4	4	5	4	5	4	5	4	5	4	5	4	3	4	4	4	4	4	4	5
213	168	2	2	2	2	3	2	3	1	4	4	4	4	4	4	4	4	4	4	4	4	4	4	4	4	4	4	4	4	4	4	4	4	4	4	4	4	4	4	4	4	4	4	4	4	4	4	4	5
214	57	2	1	1	2	2	2	2	2	2	2	2	2	3	4	4	4	4	4	3	3	3	3	3	3	3	3	3	3	3	3	3	3	3	4	4	4	4	4	4	4	4	3	3	3	3	3	3	3
215	129	2	1	1	2	2	5	2	2	3	2	2	1	3	3	3	3	3	2	2	2	3	2	2	3	3	3	3	3	3	3	3	3	3	3	3	3	3	3	3	3	3	3	3	3	3	3	3	4
216	247	2	3	3	2	4	4	1	3	4	2	3	3	4	5	5	5	5	5	5	5	5	5	4	5	5	5	5	5	5	5	5	5	5	5	5	5	5	4	4	5	4	5	4	5	5	5	5	5
217	319	1	4	5	2	4	4	1	2	3	3	3	3	4	4	4	4	4	4	4	4	4	4	4	4	4	4	4	4	4	4	4	4	4	4	4	4	4	3	4	3	2	4	3	3	3	3	3	4
218	151	1	2	1	3	3	5	1	2	4	3	2	3	5	5	5	4	4	4	4	4	4	4	3	3	5	4	4	4	4	5	5	5	5	5	4	4	4	4	4	4	4	4	4	4	4	4	4	4
219	1401	1	3	5	2	3	4	1	1	5	5	3	5	5	5	5	5	5	5	5	5	5	5	4	5	5	5	5	5	5	5	5	5	5	5	5	5	5	5	5	5	5	5	5	5	5	5	5	5
220	105	2	1	1	2	2	5	1	2	5	4	4	5	4	4	4	4	4	3	4	4	4	4	4	4	4	4	4	4	4	3	3	4	4	3	3	4	3	3	3	4	4	3	3	4	4	3	3	3
221	103	2	1	1	2	2	1	1	3	2	2	3	3	3	3	3	3	3	3	3	3	3	3	3	3	3	3	3	3	3	3	3	3	3	3	3	3	3	3	3	3	3	3	3	3	3	3	3	3
222	184	2	1	1	2	3	2	1	3	4	4	3	3	4	4	4	4	4	4	4	4	4	3	4	4	4	4	4	4	4	4	4	4	4	4	4	4	4	4	4	4	4	4	4	4	4	4	4	4
223	162	2	2	2	2	2	5	2	2	3	2	3	1	3	3	4	3	4	4	3	3	4	4	3	3	4	4	4	4	4	3	4	4	4	4	4	3	4	4	4	4	4	4	4	4	4	4	4	4
224	443	2	3	5	2	4	5	2	3	2	2	2	1	5	5	5	1	1	1	1	4	5	1	1	1	5	5	5	1	1	4	5	5	5	2	4	2	1	2	2	2	2	2	2	2	2	2	2	1
225	190	2	3	5	2	3	5	1	2	4	3	1	3	4	4	4	4	4	4	4	4	4	4	4	4	4	4	4	4	4	4	4	4	4	4	4	4	4	4	4	4	4	4	4	4	4	4	4	4
226	85	2	1	1	2	1	5	2	3	2	2	2	2	5	5	5	5	5	5	5	5	5	5	5	5	5	4	4	4	4	4	4	4	4	4	4	4	4	4	4	4	4	4	4	4	4	4	4	4
227	286	2	3	2	2	2	1	2	1	4	3	4	4	5	5	5	4	4	4	4	4	4	4	5	5	5	5	5	5	5	5	5	5	5	5	5	5	5	5	5	5	4	5	5	5	5	5	5	5
228	363	2	1	2	1	2	1	2	1	3	2	1	2	3	3	3	1	3	3	3	3	3	3	3	3	3	3	3	3	3	3	3	3	3	3	3	3	3	4	3	3	3	3	3	3	3	3	3	3
229	247	1	2	2	2	2	5	1	2	3	4	2	2	5	5	5	4	4	3	4	4	4	4	4	4	4	4	4	4	4	4	4	4	4	4	4	4	4	4	4	4	4	4	4	4	4	4	4	5
230	543	2	2	4	2	3	1	1	1	5	4	4	5	5	5	5	5	5	5	4	5	5	5	5	5	5	5	5	5	5	5	5	5	5	5	5	5	5	5	5	5	5	5	5	5	5	5	5	5
231	603	2	3	4	2	3	2	3	1	4	3	3	3	5	4	5	3	4	5	3	4	5	3	4	4	4	4	5	4	5	4	5	5	5	5	3	5	3	4	4	4	4	4	5	5	5	5	5	4
232	142	2	1	2	2	2	1	1	3	1	1	1	4	4	4	4	4	4	4	4	4	4	4	4	4	4	4	4	4	4	4	4	4	4	4	4	4	4	4	4	4	4	4	4	4	4	4	4	4
233	447	2	3	5	2	3	1	3	1	4	3	3	3	4	4	4	4	4	4	4	4	4	4	4	4	4	4	4	4	4	4	4	4	4	4	4	4	4	4	4	4	4	4	4	4	4	4	4	4
234	313	2	2	3	2	3	1	1	1	5	4	4	4	5	5	5	5	5	5	5	5	5	5	5	5	5	5	5	5	5	5	5	5	5	5	5	5	5	5	5	5	4	5	4	5	5	5	5	5
235	449	1	3	5	2	2	2	3	1	4	4	4	4	5	5	5	5	5	5	5	5	5	5	5	5	5	5	5	5	5	5	5	5	5	5	5	5	5	5	5	5	5	5	5	5	5	5	5	5
236	299	2	2	5	2	3	2	3	1	3	3	2	3	4	4	4	3	4	3	4	4	4	3	3	3	4	4	4	4	4	4	4	4	4	4	4	4	3	3	3	3	3	3	3	3	3	3	3	5
237	122	2	1	1	1	1	2	2	1	5	3	3	3	4	3	4	4	3	4	4	4	4	4	4	4	5	5	5	4	4	4	5	5	4	4	5	4	4	5	4	5	4	4	5	4	5	4	4	5
238	326	2	3	5	2	4	3	1	3	2	2	2	2	4	4	3	3	3	3	3	3	3	3	3	3	3	3	3	3	3	3	3	3	3	3	3	3	3	3	3	3	3	3	3	3	3	3	3	5
239	389	1	2	1	2	2	4	2	1	4	2	3	3	4	4	4	4	4	4	3	3	4	4	3	3	4	4	4	4	4	4	4	4	4	4	4	4	4	4	4	4	4	4	4	4	4	4	4	4
240	324	1	3	5	2	4	4	2	2	5	3	3	5	5	5	5	5	5	4	4	4	5	5	3	3	5	5	5	5	5	5	5	5	5	5	5	5	5	5	5	5	5	5	5	5	5	5	5	5
241	281	1	4	5	2	4	1	2	3	2	2	2	3	4	5	5	2	4	3	5	5	5	3	5	5	4	5	5	3	3	5	5	4	5	5	3	5	3	3	3	3	3	3	3	3	3	4	3	5
242	580	2	2	3	2	3	3	1	1	3	3	3	4	4	4	4	4	3	3	3	3	4	2	4	3	4	4	4	4	4	4	4	4	4	4	4	4	3	3	4	4	3	4	4	4	4	4	4	5
243	157	2	1	1	2	2	2	1	1	4	4	3	4	4	4	4	4	4	4	4	4	4	4	4	4	4	4	4	4	4	4	4	4	4	4	4	4	4	4	4	4	4	4	4	4	4	4	4	4
244	307	2	2	4	3	4	2	1	3	2	1	2	1	4	4	4	3	3	3	4	4	4	2	3	2	4	3	3	2	2	4	4	4	4	4	4	4	3	4	4	4	2	3	2	2	2	2	3	5
245	193	2	3	5	2	3	1	2	1	4	3	3	4	5	5	5	5	5	5	5	5	5	5	5	5	5	5	5	5	5	5	5	5	5	5	5	5	5	5	5	5	5	5	5	5	5	5	5	5
246	635	2	3	5	2	4	2	1	2	4	1	1	2	5	5	5	2	1	1	3	5	4	1	3	1	5	5	5	5	3	5	5	5	5	4	2	2	2	1	1	2	1	4	1	1	2	1	2	5
247	349	2	1	1	2	2	2	1	1	4	3	3	3	4	4	4	4	4	4	4	4	4	4	4	4	4	4	4	4	4	4	4	4	4	4	4	4	4	4	4	4	4	4	4	4	4	4	4	5
248	293	2	3	5	2	4	1	3	1	5	4	4	4	4	5	5	4	4	5	4	4	4	5	4	4	5	5	5	5	4	5	5	5	4	5	4	4	3	4	4	4	3	3	4	4	3	4	4	5
249	70	2	1	1	3	1	5	1	3	2	2	2	2	3	3	3	3	3	3	3	3	3	3	3	3	3	3	3	3	3	3	3	3	2	3	3	2	3	3	2	3	3	3	3	3	3	3	3	3
250	117	2	3	5	2	3	1	3	1	4	4	4	4	5	5	5	5	5	5	5	5	5	5	5	5	5	5	5	5	5	5	5	5	5	5	5	5	5	5	5	5	5	5	5	5	5	5	5	5
251	89	2	1	1	2	1	2	1	1	3	3	3	4	4	4	4	4	4	4	4	4	4	4	4	4	4	4	4	4	4	4	4	4	4	4	4	4	4	4	4	4	4	4	4	4	4	4	4	4
252	194	2	2	2	2	3	5	1	3	2	2	2	3	3	4	4	4	4	4	4	4	4	4	4	4	4	4	4	4	4	3	3	3	3	3	3	3	3	3	3	3	3	3	3	3	3	3	3	3
253	396	2	2	2	2	3	1	3	1	4	4	3	4	5	5	5	5	4	4	4	4	5	5	3	5	5	5	5	5	5	5	5	5	5	5	4	5	5	4	5	5	3	5	4	5	5	5	5	5
254	244	2	1	1	2	1	1	3	1	4	2	1	2	4	4	4	2	3	3	3	4	4	3	4	4	4	4	4	4	4	4	4	4	4	4	4	4	4	4	4	4	3	4	3	3	4	4	4	4
255	63	2	1	1	2	1	3	3	1	2	4	4	3	4	4	4	4	4	4	4	4	4	4	4	4	4	4	4	4	4	4	4	4	4	4	4	4	4	4	4	4	4	4	4	4	4	4	4	4
256	454	1	2	3	2	3	5	1	2	3	2	3	4	4	5	4	3	3	3	3	4	4	3	5	5	5	5	5	3	3	5	5	5	5	5	5	5	3	3	3	3	3	3	3	3	3	3	3	5
257	382	1	3	5	2	3	5	2	2	4	3	3	3	4	4	4	4	4	4	3	4	1	4	5	4	4	4	4	4	4	4	4	4	4	4	4	4	4	4	4	4	4	4	4	4	4	4	4	4
258	209	2	2	3	2	3	2	2	1	4	3	3	2	4	4	4	4	4	4	4	4	4	4	4	4	4	4	4	4	4	4	4	4	4	4	4	4	4	4	4	4	4	4	4	4	4	4	4	4
259	297	2	4	5	2	3	5	2	2	4	2	2	2	4	4	3	3	3	3	3	3	4	3	3	3	3	3	3	3	3	3	3	3	3	3	3	3	3	3	4	4	3	3	3	3	3	3	3	4
260	116	2	1	2	2	3	2	3	1	3	3	3	3	4	4	4	4	4	4	4	4	4	4	4	4	4	4	4	4	4	4	4	4	4	4	4	4	4	4	4	4	4	4	4	4	4	4	4	4
261	79	2	1	1	2	1	5	2	2	2	3	3	3	4	4	4	4	4	4	4	4	4	4	4	4	4	4	4	4	4	4	4	4	4	4	4	4	4	4	4	4	4	4	4	4	4	4	4	4
262	858	2	2	5	3	3	3	1	3	2	2	2	5	4	4	4	4	4	1	3	3	3	2	2	3	3	3	3	3	3	3	3	3	3	3	3	3	3	3	3	3	3	3	3	3	3	3	3	5
263	1380	2	2	2	1	2	5	3	1	3	3	3	2	5	5	5	3	3	3	4	4	5	4	3	3	5	5	3	3	3	3	4	4	5	5	4	5	3	4	4	5	4	4	5	4	5	5	4	5
264	238	2	1	2	2	2	5	2	3	1	1	2	4	5	5	5	5	5	5	5	5	5	5	5	4	4	4	4	4	4	4	4	4	4	4	4	4	4	4	4	4	4	4	4	4	4	4	4	5
265	73	2	1	1	2	1	5	2	1	3	3	2	3	4	4	4	4	4	4	4	4	4	4	4	4	4	4	4	4	4	4	4	4	4	4	4	4	4	4	4	4	4	4	4	4	4	4	4	4
266	531	1	4	5	2	4	5	2	3	2	2	2	3	3	4	4	3	4	3	4	4	3	3	4	4	4	3	3	3	4	4	4	3	3	4	4	4	3	3	4	4	3	3	4	3	3	4	3	3
267	151	2	1	1	2	1	2	2	2	3	3	3	3	3	3	3	3	3	3	3	3	3	3	3	3	3	3	3	3	3	4	4	4	4	4	3	3	3	3	3	3	3	3	3	3	3	3	3	5
268	115	2	3	3	2	4	5	2	3	3	3	3	3	3	3	3	3	3	3	3	3	3	3	3	3	4	4	4	4	4	4	4	4	4	4	4	4	4	4	3	3	4	3	3	4	4	4	4	4
269	1181	2	2	2	2	3	4	1	1	4	3	2	1	3	3	4	2	3	3	3	3	4	3	4	3	4	4	3	3	3	3	4	3	3	3	3	3	3	3	3	3	3	3	3	3	3	3	3	5
270	307	2	2	2	2	2	1	1	1	5	5	3	3	5	5	5	4	4	4	5	5	5	5	5	4	5	5	5	4	4	5	5	5	5	5	5	5	5	5	5	5	5	5	5	5	5	5	5	5
271	308	2	2	2	2	1	5	1	3	2	2	3	3	5	5	5	5	4	3	5	5	5	5	5	5	5	5	5	5	5	5	5	5	5	5	5	5	5	5	5	5	5	5	5	5	5	5	5	5
272	243	2	1	1	2	2	5	1	2	4	4	5	5	5	5	5	5	5	5	5	5	5	5	5	5	5	5	5	5	5	5	5	5	5	5	4	5	5	5	5	5	5	5	5	5	5	5	5	5
273	383	2	1	1	2	2	5	2	2	3	3	3	3	4	4	4	4	4	4	4	4	4	4	4	4	4	4	4	4	4	4	4	4	4	4	4	4	4	4	4	4	4	4	4	4	4	4	4	5
274	956	2	1	2	2	3	5	2	3	4	3	5	4	1	1	1	2	2	2	1	1	1	1	1	1	1	1	1	1	1	1	3	1	1	1	3	1	2	1	1	1	3	3	2	2	2	2	2	1
275	171	2	2	4	2	3	3	2	2	2	2	2	3	4	4	4	4	4	4	4	4	4	4	4	4	4	4	4	4	4	3	3	3	3	3	4	4	4	4	4	4	4	4	4	4	4	4	4	4
276	81	2	1	1	2	2	2	1	2	3	3	3	3	3	3	3	3	3	3	3	3	3	3	3	3	3	3	3	3	3	3	3	3	3	3	3	3	3	3	3	3	3	3	3	3	3	3	3	3
277	132	2	2	4	3	2	3	1	3	3	4	3	3	5	5	5	5	5	5	5	5	5	5	5	5	5	5	5	5	5	5	5	5	5	5	5	5	5	5	5	5	5	5	5	5	5	5	5	5
278	481	1	3	5	1	4	1	2	1	4	3	3	3	4	4	4	4	4	4	3	3	3	2	4	3	3	3	3	3	3	3	3	3	3	3	3	3	3	3	3	3	1	3	3	3	3	3	3	5
279	463	2	2	1	2	2	3	2	1	4	3	3	4	5	5	5	5	5	5	4	5	5	4	4	4	5	5	5	5	5	5	5	5	5	5	5	5	5	4	5	5	4	5	4	4	4	5	4	5
280	157	2	1	2	2	2	5	2	3	3	3	3	4	5	5	4	5	5	5	5	5	5	5	4	4	4	4	4	4	4	4	4	4	4	4	4	4	4	4	4	4	4	4	4	4	4	4	4	4
281	107	2	2	1	2	2	1	2	1	4	4	3	4	5	5	5	5	5	5	5	5	5	5	5	5	5	5	5	5	5	5	5	5	5	5	5	5	5	5	5	5	5	5	5	5	5	5	5	5
282	272	1	1	1	2	1	5	1	3	2	3	4	4	4	4	2	4	5	1	2	2	4	4	5	4	4	3	4	2	4	4	2	4	3	5	5	4	4	5	4	3	5	2	4	2	4	2	5	5
283	224	2	3	2	1	3	4	2	1	4	4	4	5	5	5	5	5	5	5	5	5	5	5	5	5	5	5	5	5	5	5	5	5	5	5	5	5	5	5	5	5	5	5	5	5	5	5	5	5
284	332	2	2	1	2	2	3	2	3	1	1	2	4	4	4	4	2	3	2	2	3	4	3	3	4	4	3	3	2	2	4	4	4	4	4	3	3	3	2	3	3	2	2	3	2	2	3	3	4
285	165	2	1	1	2	3	5	1	2	3	2	2	2	4	4	4	4	3	4	4	4	4	4	5	3	4	3	4	4	4	4	4	4	4	3	4	4	4	3	3	4	3	4	4	3	3	4	3	5
286	240	2	2	2	2	3	5	1	3	3	3	2	4	4	4	5	3	5	5	3	2	4	4	5	3	2	4	4	2	5	5	2	4	5	2	5	4	5	5	4	5	2	2	2	4	3	4	5	5
287	152	2	2	3	2	3	3	1	2	5	4	4	5	4	4	4	4	4	4	4	4	4	4	4	4	4	4	4	4	4	4	4	4	4	4	4	4	4	4	4	4	4	4	4	4	4	4	4	4
288	542	2	2	1	2	3	5	1	2	2	2	3	1	5	5	5	3	3	3	4	4	4	2	5	5	5	5	5	5	5	4	5	5	5	5	3	3	3	3	3	3	3	4	4	3	3	4	4	5
289	475	1	1	1	2	1	5	2	1	4	3	3	5	4	4	4	4	4	4	4	4	4	4	3	3	4	4	4	4	4	4	4	4	4	4	4	4	4	4	4	4	4	4	4	4	4	4	4	4
290	394	1	3	5	2	3	5	1	2	4	2	1	3	4	4	4	3	4	3	4	4	4	4	4	4	4	4	4	4	4	4	4	4	4	4	4	4	3	3	3	3	3	3	3	3	3	3	3	3
291	128	2	2	1	2	1	3	1	3	2	2	2	2	4	4	4	4	4	4	4	4	4	4	4	4	4	4	4	4	4	4	4	4	4	4	4	4	4	4	4	4	4	4	4	4	4	4	4	5
292	420	2	2	2	2	2	1	1	1	3	3	3	3	4	4	4	4	4	4	4	4	4	4	4	4	4	4	4	4	4	4	4	4	4	4	4	4	4	4	4	4	4	4	4	4	4	4	4	4
293	109	2	2	2	2	3	2	3	1	4	4	4	4	4	4	4	4	4	5	4	5	4	4	4	4	4	4	4	4	4	4	4	4	4	4	4	4	4	4	4	4	4	4	4	4	4	4	4	4
294	265	2	3	5	2	4	2	3	1	3	3	3	3	4	4	4	4	4	4	4	4	4	4	4	4	4	4	4	4	4	4	4	4	4	4	4	4	4	4	4	4	4	4	4	4	4	4	4	4
295	362	2	1	1	1	1	2	3	1	4	3	1	1	5	5	5	5	5	5	5	5	5	5	5	5	5	5	5	5	5	5	5	5	5	5	4	5	5	3	5	5	1	3	3	3	3	3	3	5
296	103	2	2	2	2	3	3	2	3	3	3	2	2	3	3	3	3	4	4	4	4	3	4	4	2	3	3	3	3	3	3	3	3	3	3	2	4	3	4	3	4	3	4	4	3	4	4	3	3
297	536	2	1	2	2	3	5	1	2	5	4	3	5	5	5	5	5	5	5	5	5	4	5	5	5	5	5	5	5	5	5	5	5	5	5	5	5	5	5	5	5	2	5	4	4	4	4	4	5
298	918	1	1	1	2	2	2	2	2	5	4	4	4	5	5	5	5	5	5	5	5	5	5	5	5	5	5	5	5	5	5	5	5	5	5	5	5	5	5	5	5	5	5	5	5	5	5	5	5
299	128	2	2	4	2	4	5	1	3	4	4	4	4	5	5	5	5	5	5	5	5	5	5	5	5	5	5	5	5	5	5	5	5	5	5	5	5	5	4	5	5	4	5	4	5	5	5	5	5
300	441	1	1	1	2	3	5	1	3	3	4	4	4	5	5	5	4	5	5	5	5	5	5	5	5	5	5	5	5	5	5	4	5	4	5	5	5	4	5	5	5	4	5	5	5	5	5	5	5
301	207	2	3	5	2	3	2	2	1	5	4	3	3	4	4	4	4	4	4	4	4	4	4	4	4	4	4	4	4	4	4	4	4	4	4	4	4	4	4	4	4	4	4	4	4	4	4	4	5
302	172	2	1	1	2	2	1	1	1	5	3	3	3	4	4	4	4	4	4	4	4	4	4	4	4	4	4	4	4	4	4	4	4	4	4	4	4	4	4	4	4	4	4	4	4	4	4	4	4
303	256	2	3	5	3	3	1	2	2	3	3	3	3	3	3	3	3	3	3	3	3	3	3	3	3	3	3	3	3	3	2	3	3	3	3	3	3	3	3	3	3	3	3	3	3	3	3	3	3
304	221	1	2	3	2	2	5	1	3	4	4	3	4	4	4	4	4	4	4	4	4	4	4	4	4	4	4	4	4	4	4	4	4	4	4	4	4	4	4	4	4	4	4	4	4	4	4	4	4
305	101	1	2	2	3	3	3	1	2	4	3	3	5	5	5	5	5	5	5	5	5	5	5	4	5	5	5	5	5	5	5	5	5	5	5	5	5	5	5	5	5	5	5	5	5	5	5	5	5
306	84	2	3	5	2	3	1	1	1	5	5	5	5	5	5	5	5	5	5	5	5	5	5	5	5	5	5	5	5	5	5	5	5	5	5	5	5	5	5	5	5	5	5	5	5	5	5	5	5
307	309	1	1	1	2	2	1	1	1	1	1	1	4	5	4	4	4	4	3	4	3	4	3	3	3	4	4	4	4	4	4	4	4	4	4	3	4	4	3	3	4	2	4	2	3	3	3	3	5
308	499	2	2	3	3	3	5	1	3	3	2	3	3	5	4	4	3	5	3	4	4	5	3	4	4	5	5	5	5	3	3	5	5	5	5	4	4	4	5	5	5	3	4	4	4	4	4	4	5
309	220	2	2	3	2	3	5	1	3	2	2	2	4	4	4	4	4	4	4	4	4	4	4	4	4	4	4	4	4	4	4	4	4	4	4	4	4	3	4	4	4	4	3	4	4	3	3	3	4
310	111	2	1	1	2	1	5	1	2	3	3	3	3	3	3	3	3	3	3	3	3	3	3	3	3	3	3	3	3	3	3	3	3	3	3	3	3	3	3	3	3	3	3	3	3	3	3	3	3
311	226	2	1	2	2	3	3	2	1	3	3	3	5	5	5	5	4	4	4	3	3	4	4	5	5	4	4	4	4	4	4	4	4	4	4	5	5	5	5	5	5	5	5	5	5	5	5	5	5
312	155	2	2	2	2	2	1	3	1	3	3	5	5	5	5	5	5	5	5	5	5	5	5	5	5	5	5	5	5	5	5	5	5	5	5	5	5	5	5	5	5	5	5	5	5	5	5	5	5
313	484	1	4	5	1	4	2	3	1	4	3	3	4	3	4	5	3	3	3	3	4	4	3	3	2	3	3	3	4	3	4	4	4	4	4	3	3	3	2	3	4	3	3	3	2	3	3	4	5
314	479	1	2	3	3	3	5	1	3	3	2	3	3	5	4	4	3	5	3	4	4	5	3	4	4	5	5	5	5	4	4	5	5	5	5	4	4	4	5	5	5	3	4	4	4	4	4	4	5
315	463	2	2	3	2	3	1	2	1	3	2	1	2	3	2	3	2	2	2	2	3	3	2	3	3	3	2	2	2	2	3	3	3	3	3	2	3	2	2	2	3	2	2	2	2	2	2	2	3
316	162	1	3	1	1	1	5	1	3	4	4	2	2	5	5	5	5	5	5	5	5	5	5	5	5	5	5	5	5	5	5	5	5	5	5	5	5	5	5	5	5	5	5	5	5	5	5	5	5
317	355	2	3	1	3	1	3	1	2	3	4	3	4	4	4	5	4	4	3	3	4	4	4	5	5	5	5	5	5	5	5	5	5	5	5	3	3	3	4	4	4	3	3	3	4	3	3	4	5
318	201	2	2	1	2	2	2	1	3	3	2	3	2	5	5	5	5	5	5	3	4	4	4	3	4	5	5	5	5	5	5	5	5	5	5	5	4	4	4	4	4	2	2	5	4	3	3	5	5
319	290	2	3	3	2	3	2	1	2	4	3	3	1	4	3	3	3	3	3	3	3	3	3	3	3	3	3	3	3	3	5	5	5	5	4	3	3	4	4	4	4	3	3	3	3	3	3	3	5
320	176	2	1	1	2	2	5	2	2	5	4	4	4	5	5	5	5	5	5	5	5	5	5	5	5	5	5	5	5	5	5	5	5	5	5	5	5	5	5	5	5	5	5	5	5	5	5	5	5
321	101	2	2	2	3	3	5	1	2	3	3	3	3	4	4	4	4	4	4	4	4	4	4	4	4	4	4	4	4	4	4	4	4	4	4	4	4	4	4	4	4	4	4	4	4	4	4	4	4
322	225	2	2	1	2	2	5	1	1	4	4	3	4	5	4	5	4	4	4	5	5	5	4	5	4	4	4	4	4	4	4	4	4	4	4	4	4	4	4	5	4	4	5	4	4	5	4	4	5
323	452	1	3	5	2	3	5	2	2	3	3	3	3	5	5	5	3	4	3	5	5	5	3	5	5	5	5	5	5	5	5	5	5	5	5	5	5	5	5	5	5	5	5	5	5	5	5	5	5
324	150	1	1	1	2	1	5	1	2	3	2	3	3	3	3	4	3	4	4	4	3	5	4	3	3	4	2	3	2	3	5	5	5	4	4	4	3	3	3	3	3	2	3	4	4	3	4	4	5
325	272	1	3	5	2	2	5	1	3	4	2	1	1	4	4	4	2	3	3	4	4	4	4	4	4	4	4	4	4	4	5	5	5	5	5	5	5	5	5	5	5	5	5	5	5	5	5	5	5
326	330	2	1	1	2	2	2	1	2	4	4	3	4	4	4	4	4	4	4	4	4	4	4	4	4	4	4	4	4	4	4	4	4	4	4	4	4	4	4	4	3	3	3	3	3	3	3	4	4
327	113	2	1	1	3	1	5	2	3	3	3	3	4	4	4	4	4	4	4	4	4	4	4	4	4	4	4	4	4	4	4	4	4	4	4	4	4	4	4	4	4	4	4	4	4	4	4	4	4
328	349	1	4	5	2	3	5	1	2	4	3	3	4	5	5	5	4	5	4	5	5	5	5	4	4	5	5	5	5	5	5	5	5	5	5	4	4	4	4	5	4	5	4	5	5	5	5	5	5
329	217	2	4	5	1	3	2	3	1	4	3	3	3	4	4	4	4	4	4	4	4	4	4	4	4	4	4	4	4	4	4	4	4	4	4	4	4	4	4	4	4	4	4	4	4	4	4	4	4
330	234	2	1	1	2	2	3	1	2	5	5	4	5	5	5	5	4	4	4	4	4	4	4	4	4	4	4	4	4	4	4	4	4	4	4	4	4	4	4	4	4	4	4	4	4	4	4	4	4
331	81	2	1	1	3	1	2	1	2	3	3	3	3	3	3	3	3	3	3	3	3	3	3	3	3	3	3	3	3	3	3	3	3	3	3	4	4	4	4	4	4	4	4	4	4	3	3	3	4
332	258	2	1	1	2	2	5	1	2	4	4	3	4	4	4	4	4	4	4	5	5	5	5	5	5	5	5	5	5	5	5	5	5	5	5	5	5	5	4	4	4	4	4	4	5	5	5	5	5
333	324	2	1	1	2	2	2	1	2	4	3	2	3	5	4	4	2	2	2	4	4	4	2	5	4	4	4	4	4	4	4	4	4	4	4	3	4	4	3	3	4	2	3	3	3	3	3	4	5
334	196	1	1	1	2	1	5	3	2	5	5	5	5	5	5	5	5	5	5	5	5	5	5	5	5	5	5	5	5	5	5	5	5	5	5	5	5	5	5	5	5	5	5	5	5	5	5	5	5
335	369	2	2	3	1	3	3	2	1	3	4	2	3	4	4	4	4	3	3	5	5	5	5	5	4	4	4	4	4	4	5	5	5	5	5	3	4	3	3	4	4	4	4	4	4	4	4	4	5
336	110	2	1	1	2	1	5	2	2	4	4	3	3	4	4	4	4	4	4	4	4	4	4	4	4	4	4	4	4	4	4	4	4	4	4	4	4	4	4	4	4	4	4	4	4	4	4	4	4
337	224	2	1	1	3	1	5	1	3	3	4	3	4	5	5	5	4	4	5	4	4	5	4	5	5	5	5	5	5	5	5	5	5	5	5	5	5	5	5	5	5	5	5	5	5	5	5	5	5
338	466	2	1	1	2	2	4	1	3	2	3	4	4	5	5	5	4	3	3	5	4	4	4	4	4	5	5	5	5	5	5	5	5	5	5	4	5	4	4	5	4	3	4	4	4	4	4	3	5
339	156	2	1	1	2	2	5	2	1	2	2	2	2	4	3	4	3	4	3	5	4	5	4	3	4	3	4	4	4	4	4	4	3	4	5	4	5	3	4	3	4	3	3	4	5	4	3	3	4
340	120	1	1	1	2	2	5	1	1	4	3	3	3	5	5	5	5	5	5	5	5	5	5	5	5	5	5	5	5	5	5	5	5	5	5	5	5	5	5	5	5	5	5	5	5	5	5	5	5
341	119	2	2	2	2	3	5	2	2	4	3	2	2	2	3	3	3	2	2	3	2	2	2	1	1	1	1	2	1	2	3	3	3	3	3	3	3	3	2	2	2	2	2	2	2	2	2	2	3
342	455	2	3	5	2	3	5	2	2	3	2	2	2	4	4	4	3	3	3	2	3	3	2	3	3	3	3	3	2	2	3	3	3	3	2	3	2	2	2	2	2	2	2	2	2	2	2	2	3
343	117	2	2	3	2	2	5	2	1	3	3	3	3	4	4	4	4	4	4	4	4	4	4	4	4	4	4	4	4	4	4	4	4	4	4	4	4	4	4	4	4	4	4	4	4	4	4	4	4
344	146	2	2	1	3	1	2	1	1	4	3	3	4	4	4	4	4	4	4	4	4	4	4	4	4	4	4	4	4	4	4	4	4	4	4	4	4	4	4	4	4	4	4	4	4	4	3	4	4
345	405	2	3	2	2	2	2	2	2	3	3	3	4	5	5	5	4	4	4	4	4	5	4	5	5	4	4	5	4	4	5	5	5	5	5	4	4	4	4	4	4	4	4	4	4	4	4	5	5
346	100	2	1	1	2	1	5	2	2	4	3	3	4	5	5	5	5	5	5	5	5	5	5	5	5	5	5	5	5	5	5	5	5	5	5	5	5	5	5	5	5	5	5	5	5	5	5	5	5
347	1043	2	2	3	3	3	5	1	3	3	3	3	3	4	4	4	4	4	4	4	4	4	4	4	4	4	4	4	4	4	4	4	4	4	4	4	4	3	4	4	4	2	4	4	4	3	4	3	4
348	270	1	3	5	1	3	2	2	1	5	4	4	4	5	5	5	5	5	5	5	5	5	5	5	5	5	5	5	5	5	5	5	5	5	5	5	5	5	5	5	5	5	5	5	5	5	5	5	5
349	190	2	3	4	2	3	5	1	2	4	4	3	3	4	4	4	4	4	4	4	4	4	4	4	4	4	4	4	4	4	5	5	5	5	5	4	4	4	4	4	4	4	4	4	4	4	4	4	4
350	323	1	4	5	2	4	1	2	2	2	2	2	3	4	4	4	3	4	3	4	4	3	3	3	3	3	3	4	3	3	4	4	4	4	4	3	3	3	3	3	3	3	3	3	3	3	3	3	4
351	158	2	2	3	2	3	1	1	1	4	4	4	4	4	4	4	4	4	4	4	4	4	4	4	4	4	4	4	4	4	4	4	4	4	4	4	4	4	4	4	4	4	4	4	4	4	4	4	4
352	367	2	2	2	2	2	1	1	1	5	4	3	2	5	5	5	5	5	4	4	4	5	4	5	5	5	5	5	5	5	5	5	5	5	5	5	5	5	5	5	5	5	5	5	5	5	5	5	5
353	139	2	2	1	2	2	5	1	3	4	3	4	3	5	5	5	5	5	4	5	5	4	5	5	5	5	5	5	5	5	5	5	5	5	5	5	5	5	5	5	5	5	5	5	5	5	5	5	5
354	231	2	2	4	2	3	3	1	3	3	3	2	2	4	4	4	4	4	4	4	4	4	4	4	4	4	4	4	4	4	4	4	4	4	4	3	3	3	4	4	4	4	4	4	4	4	4	4	5
355	243	2	1	1	2	2	5	2	2	2	4	3	4	3	3	3	3	3	2	3	2	3	2	3	2	3	3	3	3	3	4	4	4	4	4	3	4	4	3	3	4	3	4	4	4	4	4	4	3
356	299	1	3	5	2	4	1	3	1	4	4	4	4	5	5	5	5	5	5	5	5	5	5	5	5	5	5	5	5	5	5	5	5	5	5	5	5	5	5	5	5	5	5	5	5	5	5	5	5
357	102	2	1	1	2	2	5	1	3	4	4	4	4	4	4	4	4	4	4	4	4	4	4	4	4	4	4	4	4	4	4	4	4	4	4	4	4	4	4	4	4	4	4	4	4	4	4	4	4
358	1498	2	3	5	2	4	1	3	1	4	2	2	2	4	4	4	4	4	4	4	4	5	4	4	3	4	4	4	4	4	4	5	4	4	4	4	4	4	4	4	4	3	4	3	3	3	3	3	4
359	355	1	4	5	2	4	5	3	1	4	3	2	3	5	5	5	3	4	4	4	4	4	4	4	4	4	4	4	4	4	5	5	5	5	5	5	5	5	5	5	5	5	5	5	5	5	5	5	5
360	373	2	4	5	2	4	1	1	3	3	3	3	3	4	4	4	3	3	3	3	3	3	3	2	3	4	4	3	3	3	4	4	4	4	4	3	4	3	3	3	4	3	3	3	3	3	3	3	4
361	429	1	4	5	2	4	1	2	3	3	3	3	3	5	5	5	5	5	5	5	5	5	5	5	5	5	5	5	5	5	5	5	5	5	5	5	5	5	5	5	5	5	5	5	5	5	5	5	5
362	310	2	3	5	2	3	4	2	2	4	2	2	3	5	5	5	5	5	5	5	5	5	5	5	5	5	5	5	5	5	5	5	5	5	5	5	5	5	5	5	5	5	5	5	5	5	5	5	5
363	464	2	4	5	2	3	2	2	2	4	2	1	1	2	2	2	2	2	2	3	3	3	2	2	3	3	3	3	3	3	3	3	3	3	3	3	3	3	2	2	3	2	3	3	3	3	3	3	4
364	138	2	1	1	2	2	1	2	1	4	3	3	4	1	1	1	1	1	1	1	1	1	1	1	1	1	1	1	1	1	1	1	1	1	1	1	1	1	1	1	1	1	1	1	1	1	1	1	1
365	349	2	2	2	2	3	1	2	1	3	3	2	3	3	3	4	3	4	3	2	2	4	3	4	3	5	3	4	4	4	4	4	4	4	4	3	3	4	4	4	4	4	4	4	4	4	4	4	4
366	304	1	3	5	2	3	5	2	3	2	2	1	1	3	4	4	4	4	4	4	4	4	4	4	4	4	4	4	4	4	4	4	4	4	4	4	4	4	4	4	4	4	4	4	4	4	4	4	4
367	524	2	3	5	2	3	2	1	1	3	3	3	3	4	4	4	3	4	3	4	4	4	4	4	4	4	4	4	4	4	4	4	4	4	4	4	4	4	4	4	4	4	4	4	4	4	4	4	4
368	166	2	1	1	2	1	3	1	2	3	3	2	4	5	5	5	3	3	3	3	4	4	3	4	4	4	4	4	4	4	5	5	5	5	5	5	5	5	3	3	4	2	2	2	2	2	3	3	5
369	935	1	4	5	2	4	1	1	3	3	3	3	2	4	4	4	3	3	2	3	4	4	2	4	3	4	4	4	3	3	4	4	4	4	3	4	4	3	4	4	4	3	3	4	3	3	4	3	4
370	335	2	3	5	1	3	2	3	1	3	3	3	3	4	4	4	4	4	4	4	4	4	4	3	3	4	4	4	4	4	4	4	4	4	4	4	4	4	4	4	4	4	4	4	4	4	3	3	5
371	582	1	2	4	2	4	2	2	2	3	3	3	3	5	5	5	4	4	4	4	4	4	4	5	4	4	4	4	4	4	4	4	4	4	4	4	4	4	4	4	4	2	4	4	4	4	4	4	5
372	461	2	1	1	1	2	1	3	1	4	4	4	4	5	5	5	4	5	4	4	5	5	4	4	4	4	5	5	5	5	5	5	5	5	5	5	5	5	5	4	4	4	4	4	4	4	4	4	5
373	180	2	1	1	2	2	5	1	1	3	3	3	4	4	4	4	4	3	4	4	4	4	4	4	4	4	4	4	4	4	4	4	4	4	4	4	4	4	4	4	4	4	4	4	4	4	4	4	4
374	89	2	1	2	2	2	4	1	2	3	3	3	3	5	5	5	5	5	5	5	5	5	5	3	5	5	3	5	5	5	4	4	4	4	4	4	4	4	4	4	4	4	4	4	4	4	4	4	4
375	79	2	1	1	2	2	5	2	2	4	4	4	4	3	3	3	3	3	3	3	3	3	3	3	3	3	3	3	3	3	3	3	3	3	3	3	3	3	3	3	3	3	3	3	3	3	3	3	3
376	114	2	1	1	2	2	1	3	1	4	3	2	4	5	5	5	5	5	5	4	4	5	5	5	5	5	5	5	5	5	5	5	5	5	5	5	5	5	5	5	5	5	5	5	5	5	5	5	5
377	92	2	1	1	2	1	2	1	1	3	3	3	3	3	3	3	3	3	3	3	3	3	3	3	3	3	3	3	3	3	3	3	3	3	3	3	3	3	3	3	3	3	3	3	3	3	3	3	3
378	216	2	2	3	2	3	1	1	2	4	3	3	2	5	5	5	4	4	4	4	4	4	4	4	4	4	4	4	4	4	5	5	5	5	5	4	4	4	4	4	4	4	4	4	4	4	4	4	5
379	670	2	3	5	2	3	5	2	2	4	4	2	2	5	5	5	3	5	2	5	5	5	3	5	5	5	5	5	3	5	3	5	5	5	5	3	3	3	5	5	3	3	3	3	3	3	4	4	5
380	242	2	2	2	2	3	5	3	3	2	1	2	3	5	5	5	5	5	5	5	5	5	2	4	4	5	5	5	5	5	5	5	5	5	5	3	3	3	3	3	3	3	3	3	3	3	3	3	5
381	499	2	2	2	2	2	2	3	1	4	4	2	1	5	5	5	3	3	3	3	4	4	3	4	4	3	5	3	3	3	5	5	5	5	5	3	3	3	3	3	3	3	3	3	3	3	3	3	5
382	186	2	1	1	2	2	1	1	1	4	4	4	4	5	5	5	5	5	5	5	5	5	5	5	5	5	5	5	5	5	4	4	5	5	5	4	4	4	4	4	4	4	5	5	5	5	5	5	5
383	252	2	1	1	2	2	3	2	3	4	2	2	5	4	5	4	4	4	4	4	4	5	4	4	4	4	4	4	4	4	4	4	4	4	4	4	4	4	4	4	4	4	4	4	4	4	4	4	4
384	466	2	2	3	2	2	1	1	2	3	3	3	4	4	4	4	3	3	3	3	3	3	2	3	3	3	3	3	4	3	3	3	3	3	3	2	2	2	2	3	2	2	2	2	2	2	3	2	4
385	253	2	1	1	2	2	1	2	1	3	3	2	5	4	4	4	4	4	3	4	3	4	3	4	3	4	3	4	4	4	4	4	4	4	4	3	4	4	4	3	4	2	3	2	2	2	3	3	2
386	390	2	1	1	2	2	5	1	3	3	4	3	3	5	5	5	5	5	5	5	5	5	5	4	4	5	5	5	5	5	4	5	5	5	5	4	4	4	4	4	4	4	4	4	4	4	4	4	5
387	670	1	3	4	2	2	5	1	1	4	3	3	5	5	5	5	5	5	5	5	5	5	5	4	4	4	4	4	4	4	4	4	4	4	4	4	4	4	4	4	4	4	4	4	4	4	4	4	5
388	299	2	1	1	2	2	5	3	3	2	3	4	2	5	5	5	3	3	3	3	3	4	2	4	4	4	4	4	4	4	5	5	5	5	5	4	4	4	3	3	4	2	4	3	3	3	4	4	5
389	179	2	3	5	2	3	2	1	2	2	2	2	2	4	4	4	4	4	4	4	4	4	4	4	4	4	4	4	4	4	4	4	4	4	4	4	4	4	4	4	4	4	4	4	4	4	4	4	4
390	437	2	2	1	2	2	2	1	1	4	3	3	4	5	5	5	5	5	5	5	5	5	5	5	5	5	5	5	5	5	5	5	5	5	5	5	5	5	5	5	5	5	5	5	5	5	5	5	5
391	77	2	1	1	2	1	5	1	2	4	4	4	4	3	3	3	3	3	3	3	3	3	5	5	5	5	5	5	5	5	4	4	4	4	4	4	4	4	4	4	4	4	4	4	4	4	4	4	4
392	127	2	2	2	2	3	2	2	1	4	3	3	2	5	5	5	3	4	4	4	4	4	4	4	4	5	5	5	4	4	5	5	5	5	5	4	4	4	4	4	4	4	4	4	4	4	4	4	4
393	280	2	1	2	2	2	3	3	1	4	1	2	4	4	4	5	5	5	5	5	5	5	5	4	4	5	5	4	4	5	4	4	5	5	4	4	5	5	4	5	5	5	5	4	4	4	5	5	5
394	615	2	3	5	2	3	3	1	2	4	4	3	4	5	5	5	4	4	4	4	4	4	4	5	5	5	5	5	5	4	5	5	5	5	5	5	5	4	5	5	5	4	5	5	5	5	5	5	5
395	154	2	1	1	2	2	5	2	2	5	3	4	3	5	5	5	3	4	3	3	3	4	4	3	3	4	4	4	4	4	4	4	4	4	4	3	3	4	4	4	4	3	4	4	3	3	3	3	4
396	259	2	4	5	2	4	2	1	2	3	3	3	3	4	4	4	4	5	5	5	5	5	5	5	5	5	5	5	5	5	5	5	5	5	5	5	5	5	5	5	5	5	5	5	5	5	5	5	5
397	951	2	3	5	2	3	5	2	2	3	1	2	1	4	4	3	3	3	3	3	3	4	3	4	3	3	3	3	3	3	3	4	4	4	4	3	3	2	2	2	3	2	2	2	3	3	3	2	4
398	962	2	3	5	2	4	5	2	2	4	2	1	1	4	4	3	2	4	3	3	3	4	2	2	3	4	4	4	3	3	4	5	5	4	4	3	4	3	3	3	4	2	3	3	3	3	4	3	4
399	224	1	4	5	2	4	5	1	2	5	4	4	4	5	5	5	5	5	5	5	5	5	5	5	5	5	5	5	5	5	5	5	5	5	5	5	5	5	5	5	5	5	5	5	5	5	5	5	5
400	83	2	1	2	2	2	5	1	2	3	3	3	3	3	3	4	4	4	4	4	4	4	4	4	4	4	4	4	4	4	4	4	4	4	4	4	4	4	4	4	3	4	3	4	3	4	3	4	4
401	276	2	1	1	2	2	1	1	3	3	3	3	4	4	4	4	4	4	4	4	4	4	4	4	4	4	5	4	4	3	4	4	4	4	4	4	4	3	4	4	4	4	4	4	4	4	4	4	4
402	284	2	2	2	2	2	2	1	1	4	2	2	4	4	4	4	3	4	3	4	4	3	3	4	4	4	4	4	3	3	4	4	4	4	3	3	3	3	3	3	3	3	3	3	3	3	3	3	4
403	86	1	1	1	2	2	5	1	2	3	3	3	3	4	4	4	4	4	4	4	4	4	4	4	4	4	4	4	4	4	4	4	4	4	4	4	4	4	4	4	4	4	4	4	4	4	4	4	5
404	573	2	2	1	1	1	2	2	1	3	3	3	3	4	4	4	4	4	3	3	4	4	3	4	4	4	4	4	3	3	4	4	4	4	4	4	4	3	3	3	3	3	3	3	3	3	3	3	5
405	106	2	3	3	2	3	1	2	1	4	3	3	3	3	3	3	3	3	3	3	3	3	3	3	3	3	3	3	3	3	3	3	3	3	3	3	3	3	3	3	3	3	3	3	3	3	3	3	3
406	142	1	4	5	2	4	4	3	2	4	3	2	3	4	4	4	4	4	4	4	4	4	4	4	4	4	4	4	4	4	3	4	4	4	4	4	4	4	4	4	4	4	4	4	4	4	4	4	4
407	260	2	1	1	2	2	1	2	1	5	2	2	2	5	5	5	4	5	5	5	5	5	4	5	5	5	5	5	5	5	5	5	5	5	5	5	5	5	5	5	5	5	5	4	4	5	5	5	5
408	228	2	2	1	2	2	1	2	1	4	3	2	2	2	2	2	2	2	2	2	2	2	2	3	4	4	4	4	4	4	4	4	4	4	4	4	4	4	4	4	4	3	3	3	4	4	4	4	5
409	692	1	2	2	2	3	4	2	2	4	4	4	4	5	5	5	4	5	5	5	5	5	5	5	5	5	5	5	5	5	5	5	5	5	5	5	5	5	5	5	5	4	5	5	5	5	5	5	5
410	62	2	1	1	2	2	1	2	1	4	4	3	4	4	4	4	4	4	4	4	4	4	4	4	4	4	4	4	4	4	4	4	4	4	4	4	4	4	4	4	4	4	4	4	4	4	4	4	4
411	394	1	2	2	2	3	2	3	1	4	4	2	5	4	4	4	3	3	3	3	3	4	3	4	3	4	4	4	4	4	3	4	3	3	3	3	3	4	3	3	3	2	3	2	3	3	3	3	4
412	204	2	3	1	2	2	5	1	1	5	3	3	5	5	5	5	5	5	5	5	5	5	5	5	5	5	5	5	5	4	5	5	5	5	5	4	4	5	5	5	5	3	5	5	5	5	5	5	5
413	135	2	1	1	1	1	1	3	1	3	2	3	3	3	2	3	2	3	2	3	2	4	4	2	3	2	4	3	2	3	3	3	3	3	3	3	3	3	3	3	3	3	3	3	3	3	3	3	3
414	89	2	2	2	2	2	5	2	3	3	2	2	3	4	4	4	4	4	4	4	4	4	4	4	4	4	4	4	4	4	4	4	4	4	4	4	4	4	4	4	4	4	4	4	4	4	4	4	4
415	159	2	1	1	2	2	1	2	1	3	2	2	2	4	4	4	3	4	3	3	3	3	3	4	3	3	3	3	3	3	5	3	3	4	3	3	3	3	4	4	3	3	3	3	3	3	3	3	3
416	130	1	1	1	2	2	5	1	3	2	3	1	3	4	4	4	4	4	4	4	4	4	4	4	4	4	4	4	4	4	4	4	4	4	4	4	4	4	4	3	4	3	4	3	4	4	4	4	4
417	87	2	1	1	2	2	1	3	1	3	3	4	3	5	5	5	5	5	5	5	5	5	5	5	5	5	5	5	5	5	5	5	5	5	5	5	5	5	5	5	5	5	5	5	5	5	5	5	5
418	169	1	4	5	2	4	1	2	2	3	2	2	2	4	4	4	4	4	4	4	3	4	4	4	4	3	4	3	3	3	4	4	4	3	3	3	3	4	4	4	4	4	4	3	3	3	3	3	4
419	201	2	2	2	2	2	1	2	1	4	3	2	2	5	5	5	5	5	5	5	5	5	5	5	5	5	5	5	5	5	5	5	5	5	5	5	5	5	5	5	5	5	5	5	5	5	5	5	5
420	227	2	4	5	1	4	5	1	3	3	3	3	3	4	4	4	4	3	3	3	3	4	4	4	4	4	4	4	4	4	4	4	4	4	4	4	4	4	4	4	3	3	3	3	3	3	3	3	3
421	114	2	2	2	2	3	5	2	2	4	4	4	4	4	4	4	4	4	4	4	4	4	4	4	4	4	4	4	4	4	4	4	4	4	4	4	4	4	4	4	4	4	4	4	4	4	4	4	4
422	146	2	1	1	2	1	2	3	1	3	3	3	3	4	3	4	4	4	3	3	3	4	4	4	3	4	3	4	3	3	4	4	4	4	4	4	4	4	4	4	4	4	4	4	4	4	4	3	5
423	161	2	3	5	2	4	5	1	2	4	4	4	4	5	5	5	4	4	4	3	4	5	4	5	4	5	5	5	5	5	5	5	5	5	5	4	4	4	4	4	4	4	4	4	4	4	4	4	4
424	295	1	4	5	2	4	1	1	3	3	3	3	3	4	4	4	4	4	3	4	4	4	3	4	4	4	4	4	4	4	3	4	4	4	4	3	3	3	3	3	3	3	3	3	3	3	3	3	3
425	243	2	2	2	2	3	5	1	3	2	3	3	4	5	5	5	5	5	5	5	5	5	5	5	5	5	5	5	5	5	5	5	5	5	5	5	5	5	5	5	5	5	5	5	5	5	5	5	5
426	393	2	3	4	2	3	5	1	1	3	3	1	4	4	4	4	3	3	3	3	3	4	3	4	4	4	4	4	4	4	4	4	4	4	4	3	3	3	1	2	1	1	4	1	4	4	4	4	5
427	153	2	2	3	2	3	5	1	3	5	1	1	5	5	5	5	5	5	4	3	3	5	3	3	3	4	4	4	4	4	5	5	5	5	5	4	4	4	4	4	4	4	4	4	4	4	4	4	5
428	279	2	2	2	2	2	1	1	1	4	2	3	4	5	5	5	5	5	5	3	4	5	5	4	5	5	5	5	5	5	5	5	5	5	5	5	5	5	4	4	4	4	4	4	4	4	4	2	5
429	320	2	3	4	2	4	2	1	3	2	2	2	2	4	4	4	3	4	3	3	3	4	3	4	3	4	4	3	3	3	4	4	4	4	4	3	3	3	3	3	3	2	4	4	3	3	3	3	5
430	310	2	3	5	2	3	2	2	1	4	3	3	4	5	5	5	4	4	4	4	4	4	4	4	4	4	4	4	4	4	5	5	5	5	5	4	4	4	3	4	4	3	4	4	3	3	3	3	5
431	242	2	3	5	2	3	2	2	1	3	3	3	2	4	3	4	3	3	3	3	4	3	3	3	3	4	4	4	4	4	4	4	4	4	3	3	4	3	3	3	3	3	4	3	3	3	3	3	4
432	159	2	1	1	2	2	4	2	2	4	3	4	3	3	3	4	4	4	4	4	4	3	4	4	4	4	4	4	4	4	4	4	4	4	4	4	4	4	4	4	4	3	4	4	4	4	4	4	4
433	292	2	1	2	2	2	5	2	1	5	3	3	4	5	5	5	5	5	5	5	5	5	5	5	5	5	5	5	5	5	5	5	5	5	5	5	5	4	4	4	4	4	4	4	4	4	4	4	5
434	492	2	3	5	1	3	1	3	1	4	3	4	3	4	5	4	4	4	4	4	5	5	4	4	4	4	4	4	5	4	4	4	4	5	4	4	4	4	5	4	4	4	4	5	5	5	4	4	4
435	217	1	4	5	3	3	1	1	3	4	4	4	4	4	4	4	4	4	4	4	4	4	4	4	4	4	4	4	4	4	4	4	4	4	4	4	4	4	4	4	4	4	4	4	4	4	4	4	4
436	243	2	2	1	1	2	1	1	1	4	2	2	4	4	4	4	4	4	4	4	4	5	3	4	5	4	4	4	4	4	3	5	5	4	4	4	4	4	4	4	5	3	4	4	4	4	4	5	4
437	240	2	2	4	2	4	5	3	3	2	2	2	3	4	4	4	2	2	2	3	3	3	3	3	3	4	3	3	3	2	3	3	3	3	3	3	3	3	3	3	3	3	3	3	3	3	3	3	5
438	406	2	2	1	1	1	1	3	1	3	2	3	3	4	4	4	3	3	4	4	4	4	3	5	3	4	4	4	4	4	4	4	4	4	4	4	4	4	4	4	4	4	4	2	2	4	4	3	5
439	113	2	1	1	2	2	3	2	1	4	4	4	4	5	5	5	5	5	5	5	5	5	5	5	5	5	5	5	5	5	5	5	5	5	5	5	5	5	5	5	5	5	5	5	5	5	5	5	5
440	87	1	2	2	2	3	3	1	3	2	4	4	4	4	4	4	4	4	4	4	4	4	4	4	4	4	4	4	4	4	4	4	4	4	4	4	4	4	4	4	4	4	4	4	4	4	4	4	4
441	602	1	3	5	2	3	5	2	1	4	3	3	3	4	4	4	3	3	3	4	4	4	2	4	4	4	4	4	3	3	4	4	4	4	4	3	3	3	3	3	3	3	3	3	3	3	3	3	4
442	270	1	4	5	2	4	2	2	2	4	4	4	4	5	5	5	5	5	5	5	5	5	5	5	5	5	5	5	5	5	5	5	5	5	5	5	5	5	5	5	5	5	5	5	5	5	5	5	5
443	289	2	4	5	2	4	5	1	2	4	3	3	2	5	5	5	3	4	4	5	5	5	3	4	5	5	5	5	5	4	5	5	5	5	5	5	5	5	4	3	5	3	3	3	3	3	3	3	5
444	146	2	2	1	2	2	2	2	2	4	4	4	4	5	5	5	5	5	5	5	5	5	5	5	5	5	5	5	5	5	5	5	5	5	5	5	5	5	5	5	5	5	5	5	5	5	5	5	5
445	234	1	4	5	1	3	5	1	2	4	4	4	4	5	5	5	4	5	4	5	5	5	4	5	5	5	5	5	5	5	5	5	5	5	5	4	5	5	4	4	4	4	4	4	4	4	5	4	5
446	1116	2	1	1	2	2	1	3	1	5	1	1	1	5	5	5	5	5	5	5	5	5	5	5	5	5	5	5	5	5	5	5	5	5	5	5	5	5	5	5	5	5	5	5	5	5	5	5	5
447	657	2	2	3	2	3	5	2	3	1	1	1	5	5	5	5	3	4	3	4	4	5	3	3	5	5	5	5	5	5	5	5	5	5	5	4	4	4	3	4	4	2	4	3	2	2	2	3	5
448	168	2	1	1	2	1	2	1	2	3	2	3	2	4	5	5	4	5	5	5	5	5	4	5	5	5	5	5	5	5	5	5	5	5	5	5	5	5	5	5	5	5	5	5	5	5	5	5	5
449	440	2	1	1	2	1	5	1	1	5	5	5	5	5	5	5	5	5	5	5	5	5	5	5	5	5	5	5	5	5	5	5	5	5	5	5	5	5	5	5	5	5	5	5	5	5	5	5	5
450	577	2	3	5	2	4	2	2	2	2	2	2	3	3	4	4	3	3	3	4	4	3	3	2	3	4	3	3	4	4	3	4	4	4	4	3	3	3	4	3	2	1	2	2	2	2	2	2	4
451	294	2	2	3	2	3	1	3	1	4	3	3	4	5	4	4	4	4	5	4	4	4	4	5	5	5	5	5	5	5	4	5	5	5	5	4	4	4	4	4	4	2	4	4	2	4	4	4	5
452	303	1	3	5	2	3	3	3	1	4	3	4	4	5	5	5	5	5	5	4	5	5	4	5	5	5	5	5	5	5	5	5	5	5	5	5	5	5	5	5	5	5	5	5	5	5	5	5	5
453	277	1	3	5	2	3	5	1	3	1	1	1	1	5	5	5	1	1	1	3	2	3	2	3	3	3	4	3	3	3	2	4	2	4	3	1	2	1	1	1	1	1	3	2	3	2	2	3	5
454	165	2	1	1	2	1	2	3	1	4	4	4	4	4	3	4	3	4	4	4	3	4	4	4	4	4	4	4	4	4	4	4	4	4	4	3	3	4	4	4	4	4	3	4	4	4	4	4	4
455	465	2	2	3	2	3	5	1	2	3	3	3	2	5	4	5	4	5	5	5	5	5	5	5	5	5	5	5	5	5	5	5	5	5	4	4	4	3	4	5	5	4	5	5	4	4	5	4	5
456	477	2	4	5	1	4	1	3	1	5	2	2	3	4	3	4	2	2	2	3	4	4	2	4	4	4	3	4	3	3	4	4	4	4	4	3	3	3	3	2	2	2	2	2	2	3	2	2	5
457	727	1	4	5	1	4	1	3	1	4	3	1	1	3	4	4	3	3	3	3	3	3	3	4	3	3	3	3	3	3	3	4	4	3	3	3	3	3	3	4	4	3	3	3	3	4	4	3	4
458	603	2	3	5	2	3	1	1	1	5	4	4	4	5	5	5	4	5	4	5	5	4	4	4	4	5	5	5	5	5	5	5	5	5	5	5	5	5	4	4	5	4	5	4	4	5	5	5	5
459	592	2	2	2	2	3	3	2	2	4	3	3	4	4	4	4	4	4	3	4	4	4	3	4	4	5	4	5	4	3	5	4	4	4	4	4	4	4	3	4	4	3	4	3	3	3	4	3	5
460	405	2	4	5	2	4	1	1	3	4	3	1	3	5	5	5	3	3	3	5	5	5	3	5	4	4	4	4	4	4	4	4	4	4	4	3	3	3	2	3	5	2	3	3	3	3	3	3	5
461	386	1	3	2	2	2	2	1	2	4	3	1	4	4	4	5	4	4	4	4	4	4	4	4	4	4	4	4	4	3	4	4	4	4	4	4	4	4	3	3	3	3	4	4	3	3	3	3	5
462	446	1	4	5	2	4	2	2	1	4	2	2	3	5	5	5	4	4	4	4	4	5	4	4	4	5	5	5	5	5	5	5	5	5	5	4	5	4	2	3	3	1	1	1	1	1	1	4	5
463	611	2	4	5	3	4	1	1	3	4	4	3	3	4	4	5	4	4	3	3	4	4	4	4	4	4	4	4	4	4	5	5	4	5	4	5	4	3	3	4	4	4	4	4	4	4	4	3	5
464	321	2	3	5	2	3	2	1	1	3	2	4	2	4	4	4	4	3	4	4	4	2	3	4	4	4	4	4	3	4	4	4	4	4	4	4	4	4	4	5	4	4	5	4	4	4	4	4	4
465	256	1	1	1	2	2	5	2	1	4	3	2	3	4	4	4	3	4	3	4	4	4	3	3	4	4	4	4	4	3	4	4	4	4	4	4	4	4	4	4	4	4	4	4	4	4	4	3	4
466	140	2	1	1	2	2	2	2	2	4	4	4	4	5	5	5	5	5	5	5	5	5	5	5	5	5	5	5	5	5	5	5	5	5	5	5	5	5	5	5	5	5	5	5	5	5	5	5	5
467	640	1	4	5	2	4	5	2	2	3	2	2	1	4	4	4	4	3	4	4	3	4	3	4	4	4	3	3	3	3	3	3	3	3	3	3	3	3	2	3	3	4	4	3	3	3	4	3	5
468	830	2	1	2	2	2	3	2	2	3	4	3	3	5	5	5	4	4	4	5	5	5	4	4	5	5	5	5	5	5	5	5	5	5	5	5	5	5	5	5	5	4	5	5	5	5	5	5	5
469	271	2	1	1	2	1	2	2	1	4	4	3	4	4	4	4	4	4	4	4	4	4	4	4	4	4	4	5	4	5	4	4	4	4	4	4	4	4	4	4	4	4	4	5	4	4	4	4	4
470	398	2	3	5	2	4	4	2	3	3	4	1	1	4	4	4	3	4	4	2	2	4	4	1	1	3	3	3	3	3	4	4	5	5	4	3	3	3	3	3	1	1	1	2	3	3	4	4	4
471	421	2	2	1	2	2	2	3	1	5	4	2	5	5	5	5	2	2	2	4	5	5	5	5	5	5	5	5	5	5	5	5	5	5	5	3	3	1	1	3	4	2	3	2	1	4	4	4	5
472	233	1	3	5	2	4	3	2	2	5	4	3	4	5	5	5	5	5	5	5	5	5	5	5	5	5	5	5	5	5	5	5	5	5	5	5	5	5	5	5	5	5	5	5	5	5	5	5	5
473	240	2	2	4	2	3	1	3	1	4	2	3	1	5	5	5	3	3	3	3	3	3	3	4	4	4	4	4	4	3	4	4	4	4	4	4	4	4	4	4	4	4	4	4	4	4	4	4	4
474	196	2	1	1	2	2	5	2	3	4	3	4	5	5	5	5	4	5	4	5	5	5	4	4	4	5	5	5	5	5	5	5	5	5	5	4	4	5	5	5	5	4	5	5	5	5	4	5	5
475	652	1	4	5	2	4	5	2	2	4	3	3	5	5	5	5	4	4	4	5	4	4	3	5	5	5	5	4	4	4	5	5	5	4	5	4	5	5	4	4	4	2	3	2	3	2	3	3	5
476	238	2	3	5	2	3	5	2	3	4	4	4	4	1	1	1	1	1	1	1	1	1	1	1	1	1	1	1	1	1	1	1	1	1	1	5	5	5	5	5	5	5	5	5	5	5	5	5	5
477	486	1	1	1	3	1	2	1	3	2	2	3	3	5	5	5	2	4	3	3	3	5	5	5	5	5	5	5	5	5	5	5	5	5	5	5	4	4	5	5	5	3	4	3	3	3	5	5	5
478	168	2	1	1	2	1	1	3	1	4	5	4	4	5	5	5	5	5	5	5	5	5	5	5	5	5	5	5	5	5	5	5	5	5	5	5	5	5	5	5	5	5	5	5	5	5	5	5	5
479	569	2	2	2	2	2	2	2	2	4	3	2	4	5	4	4	3	3	3	4	4	5	3	5	5	5	5	5	3	3	4	5	4	4	3	3	3	3	4	4	4	3	3	2	2	2	3	3	5
480	364	1	4	5	1	4	2	2	1	4	3	3	1	4	4	5	4	3	3	3	4	4	4	3	3	5	4	5	4	4	5	4	5	5	4	3	3	4	3	3	3	3	3	4	4	4	4	5	5
481	474	2	3	5	1	3	2	1	1	2	2	2	3	4	4	4	4	4	4	3	3	4	4	1	1	2	3	3	3	3	3	3	3	4	3	2	2	2	3	3	3	2	2	2	3	3	3	3	4
482	697	2	4	5	2	4	5	1	2	3	2	2	3	5	5	5	2	3	2	5	5	3	3	5	5	4	5	5	4	4	5	5	5	5	5	3	3	3	4	4	4	3	4	4	3	3	3	3	5
483	498	2	2	2	2	3	5	1	3	2	2	2	2	4	4	4	3	3	3	3	4	4	3	3	3	4	4	4	4	3	5	5	5	5	4	4	3	3	3	3	3	2	3	2	3	3	3	3	5
484	260	1	4	4	1	3	2	3	1	4	4	4	4	4	4	4	3	3	4	4	4	4	4	4	4	4	4	4	4	4	4	4	4	4	4	4	4	4	4	4	4	4	4	4	4	4	4	4	4
485	155	2	2	1	2	2	3	3	1	4	4	4	4	5	5	5	5	5	5	5	5	5	5	5	5	5	5	5	5	5	5	5	5	5	5	5	5	5	5	5	5	5	5	5	5	5	5	5	5
486	880	2	3	5	2	3	3	2	2	5	3	1	2	3	3	3	3	3	3	3	3	4	3	3	3	3	3	3	3	3	4	4	4	4	3	3	3	3	3	3	4	2	3	3	3	3	3	4	5
487	356	2	1	2	2	2	5	2	1	1	3	1	4	4	4	5	4	4	4	4	5	5	5	5	5	4	4	4	4	4	4	4	4	5	5	5	5	3	3	4	4	3	3	3	3	3	4	4	4
488	644	2	3	5	1	4	2	3	1	3	2	2	3	3	3	3	4	3	3	3	3	3	3	4	4	3	3	3	3	3	4	4	3	3	3	2	3	3	2	3	3	2	2	2	2	2	2	3	5
489	658	2	4	5	1	3	1	3	1	4	4	3	2	4	4	4	3	4	3	4	4	3	3	4	4	5	5	4	4	4	4	5	4	4	4	4	4	3	3	3	4	3	4	3	3	3	3	4	5
490	379	2	2	1	2	2	1	3	1	4	3	2	3	5	5	5	2	3	3	2	5	5	2	2	3	4	4	4	4	3	4	5	4	4	3	3	3	3	2	3	3	2	3	2	2	3	2	2	5
491	839	2	3	5	2	3	1	2	1	3	2	1	4	3	3	3	3	3	2	3	3	3	3	3	3	3	3	3	3	3	3	3	3	4	3	3	3	2	2	2	3	2	2	2	2	3	3	3	3
492	483	2	3	2	2	2	1	3	1	5	4	4	4	5	5	5	5	5	5	5	5	5	5	5	5	5	5	5	5	5	5	5	5	5	5	5	5	5	5	5	5	4	5	5	5	5	5	5	5
493	434	1	3	5	1	4	2	3	1	3	3	3	1	5	5	5	3	4	3	4	4	4	3	3	3	4	4	5	3	3	5	5	5	5	5	4	4	4	3	3	3	3	3	3	4	4	5	4	5
494	108	2	1	2	2	2	1	3	1	4	4	4	4	5	5	5	5	5	5	5	5	5	5	5	5	5	5	5	5	5	5	5	5	5	5	5	5	5	5	5	5	5	5	5	5	5	5	5	5
495	192	2	3	4	2	3	3	2	3	4	4	4	4	5	5	5	5	5	5	5	5	5	4	5	5	5	5	5	5	5	5	5	5	5	5	4	4	3	3	2	3	2	2	2	3	2	3	3	4
496	964	1	3	2	1	1	5	1	2	3	3	3	3	2	2	2	2	4	4	5	2	4	4	5	5	4	4	3	2	2	5	5	4	5	4	5	5	5	4	4	4	4	4	4	5	5	5	5	5
497	772	2	1	1	2	2	2	2	2	4	4	4	4	5	5	5	3	4	3	4	5	5	5	5	5	5	5	5	5	5	5	5	5	5	5	5	5	4	5	5	5	5	5	5	5	5	5	5	5
498	417	2	2	5	2	3	4	1	2	4	3	4	3	5	5	5	5	5	5	5	5	5	4	5	5	5	5	5	5	5	5	5	5	5	5	5	5	5	5	5	5	2	5	5	5	5	5	2	5
499	146	2	1	2	2	2	3	3	1	5	4	4	5	5	5	5	5	5	5	5	5	5	5	5	5	5	5	5	5	5	5	5	5	5	5	5	5	5	4	5	5	4	5	3	3	5	5	4	5
500	410	2	4	5	2	4	1	3	1	5	3	2	5	4	4	5	4	4	4	4	4	4	3	4	4	5	5	5	5	5	5	5	5	5	4	4	4	4	4	4	4	4	4	4	4	4	4	4	4
501	475	2	4	5	2	4	3	1	3	3	3	3	2	4	5	5	3	3	3	4	4	4	4	5	5	5	4	4	4	4	5	5	4	5	4	4	4	3	3	4	4	2	3	3	4	3	4	4	5
502	153	2	3	5	2	3	1	3	1	4	4	4	4	5	5	5	5	5	5	5	5	5	5	5	5	5	5	5	5	5	5	5	5	5	5	5	5	5	5	5	5	5	5	5	5	5	5	5	5
503	149	2	2	1	2	2	2	2	1	4	1	1	1	3	3	3	2	3	3	3	3	3	3	3	3	3	3	3	3	3	3	3	3	3	3	3	3	3	3	3	3	3	3	3	3	3	3	3	3
504	312	2	3	5	1	3	3	1	1	5	5	5	5	5	5	5	5	5	5	5	5	5	5	5	5	5	5	5	5	5	5	5	5	5	5	5	5	5	5	5	5	5	5	5	5	5	5	5	5
505	302	2	3	5	2	3	2	3	1	4	3	2	2	5	5	5	5	5	5	5	5	5	5	5	5	5	5	5	5	5	5	5	5	5	5	5	5	5	5	5	5	5	5	5	5	5	5	5	5
506	595	1	4	5	2	3	2	2	2	4	3	3	2	4	4	4	3	3	4	4	4	4	4	4	4	4	4	4	4	4	4	4	5	5	5	4	4	4	5	4	5	4	4	4	4	4	5	4	5
507	356	1	2	3	2	3	2	1	2	4	3	1	3	4	4	4	3	3	3	4	4	4	4	4	4	4	4	4	4	4	5	5	5	5	5	4	4	3	4	4	4	3	4	3	3	4	4	3	5
508	482	2	4	5	2	3	4	1	1	4	3	3	2	4	4	4	4	4	4	4	4	4	4	4	4	4	3	4	4	3	4	4	4	4	4	4	4	4	4	4	4	4	4	4	4	4	4	4	5
509	1039	1	4	5	2	4	5	1	2	3	3	3	4	4	4	4	3	3	2	3	3	3	2	3	3	3	4	3	3	3	4	4	3	3	3	3	3	3	2	2	1	1	2	2	2	3	3	3	4
510	92	1	4	5	2	3	2	1	1	4	4	4	4	4	4	4	4	4	4	4	4	4	4	4	4	4	4	4	4	4	4	4	4	4	4	4	4	4	4	4	4	4	4	4	4	4	4	4	5
511	203	1	1	1	2	2	5	2	1	3	3	3	3	3	3	3	3	3	3	3	3	3	3	3	3	3	3	3	3	3	3	3	3	3	3	3	3	3	3	3	3	2	3	3	2	2	3	2	4
512	331	2	3	5	2	4	1	1	3	4	3	3	5	4	4	4	4	4	4	4	4	4	4	3	3	5	3	5	5	5	5	5	5	5	5	4	4	4	4	4	4	4	4	4	4	4	4	4	5
513	75	1	3	5	2	3	2	3	1	4	4	4	4	5	5	5	5	5	5	5	5	5	5	5	5	5	5	5	5	5	5	5	5	5	5	5	5	5	5	5	5	5	5	5	5	5	5	5	5
514	603	1	4	5	2	4	2	1	2	4	3	3	5	5	5	5	3	4	4	4	4	4	4	5	5	5	5	5	5	5	5	5	4	4	4	4	4	4	3	4	4	3	4	3	3	3	4	4	5
515	272	2	3	5	1	4	2	3	1	3	2	2	3	3	3	3	3	3	3	3	3	3	3	4	4	3	3	3	3	2	4	4	4	4	4	3	3	3	2	3	3	2	2	2	2	2	2	3	5
516	390	2	1	2	2	2	2	3	1	4	2	2	4	4	4	4	3	4	4	4	4	4	4	4	4	4	4	4	4	4	3	4	4	4	4	3	4	3	3	3	3	4	4	3	3	4	4	4	3
517	109	1	2	1	2	1	4	2	2	2	2	3	3	4	4	4	4	4	4	4	4	4	4	4	4	4	4	4	4	4	4	4	4	4	4	4	4	4	4	4	4	4	4	4	4	4	4	4	4
518	381	2	1	1	2	1	3	2	3	2	3	1	4	4	4	4	3	3	3	3	3	5	3	4	5	4	3	4	4	4	5	5	5	5	5	3	3	3	4	4	4	2	3	2	2	3	3	4	5
519	77	2	1	1	2	2	2	3	1	4	3	3	3	5	5	5	5	5	5	5	5	5	5	5	5	5	5	5	5	5	5	5	5	5	5	5	5	5	5	5	5	5	5	5	5	5	5	5	5
520	112	1	1	2	2	3	2	3	1	5	5	4	5	5	5	5	5	5	5	5	5	5	5	5	5	5	5	5	5	5	5	5	5	5	5	5	5	5	5	5	5	5	5	5	5	5	5	5	5
521	52	2	1	1	3	2	3	1	3	4	4	3	3	5	5	5	5	5	5	5	5	5	5	5	5	5	5	5	5	5	5	5	5	5	5	5	5	5	3	3	3	3	3	3	3	3	3	3	3
522	540	2	2	3	2	4	3	1	3	5	5	5	4	5	5	5	5	5	5	5	5	5	5	5	5	5	5	5	5	5	5	5	5	5	5	5	5	5	5	5	5	5	5	5	5	5	5	5	5
523	663	2	3	5	2	4	5	1	2	4	1	1	1	4	4	4	3	3	3	2	2	4	2	4	3	3	3	3	3	3	3	3	3	3	3	3	3	3	3	3	3	3	3	3	3	3	3	3	4
524	80	1	4	4	2	3	5	1	2	4	4	4	4	4	4	4	4	4	4	4	4	4	4	4	4	4	4	4	4	4	4	4	4	4	4	4	4	4	4	4	4	4	4	4	4	4	4	4	4
525	724	2	3	5	1	3	5	1	1	3	3	3	3	5	5	5	5	5	5	5	5	5	5	5	5	5	5	5	5	5	5	5	5	5	5	5	5	5	5	5	5	5	5	5	5	5	5	5	5
526	627	1	4	5	2	4	2	2	2	3	3	2	3	4	4	4	3	4	4	4	4	4	4	4	4	4	4	4	3	3	4	4	4	4	4	4	4	4	4	4	4	4	4	4	4	4	4	4	4
527	230	2	4	5	2	3	5	1	3	3	3	3	3	3	3	3	3	3	3	3	3	3	3	3	3	3	3	3	3	3	3	3	3	3	3	3	3	3	3	3	3	3	3	3	3	3	3	3	4
528	740	1	4	1	1	4	2	3	1	4	4	3	3	3	3	4	4	4	3	3	3	3	3	3	3	4	3	3	3	3	3	3	3	3	3	3	3	3	3	3	3	3	3	3	3	3	3	3	5
529	564	2	2	3	2	2	2	3	1	5	4	2	4	5	5	5	4	5	5	5	5	5	5	3	5	5	5	5	5	5	5	5	5	5	5	5	5	5	5	5	5	5	5	5	5	5	5	5	5
530	55	2	2	1	2	2	2	1	1	4	4	4	4	5	5	5	5	5	5	5	5	5	5	5	5	5	5	5	5	5	5	5	5	5	5	5	5	5	5	5	5	5	5	5	5	5	5	5	5
531	300	1	4	5	2	2	5	1	3	3	2	3	3	4	4	4	4	4	3	3	3	3	4	2	2	3	4	4	3	4	4	4	4	3	4	3	4	3	3	3	3	3	3	3	3	3	3	3	4
532	398	2	1	1	3	1	1	1	1	5	3	4	5	5	5	5	4	5	4	5	5	5	5	5	5	5	5	5	5	5	5	5	5	5	5	5	5	5	5	5	5	3	5	4	4	5	5	5	5
533	454	2	3	5	2	4	2	1	3	3	4	4	4	5	5	5	4	3	3	4	5	5	4	2	2	5	5	5	5	5	3	5	5	5	5	3	3	3	3	3	3	3	3	3	4	4	4	4	5
534	301	2	3	4	3	4	4	1	3	3	3	3	3	4	4	4	4	4	3	3	4	4	4	4	4	4	4	4	4	4	4	4	4	4	4	4	4	4	4	4	4	4	4	4	4	3	4	4	4
535	102	2	1	1	1	2	1	2	1	3	3	3	3	3	3	3	3	3	3	3	3	3	3	3	3	3	3	3	3	3	3	3	3	3	3	3	3	3	3	3	3	3	3	3	3	3	3	3	3
536	1075	2	3	5	2	4	5	2	2	5	4	3	4	5	5	5	3	2	2	3	4	5	1	1	3	5	5	5	5	5	5	5	5	5	5	4	4	4	5	5	4	3	4	4	5	3	4	3	5
537	446	2	3	5	2	3	5	2	2	3	2	2	2	4	4	4	4	4	4	4	4	4	4	4	4	4	4	4	4	4	4	4	4	4	4	4	4	4	4	4	4	4	4	4	4	4	4	4	4
538	95	2	1	2	2	2	5	1	2	5	5	5	5	5	5	5	5	5	5	5	5	5	5	5	5	5	5	5	5	5	5	5	5	5	5	5	5	5	5	5	5	5	5	5	5	5	5	5	5
539	1017	2	4	5	2	4	1	1	2	2	2	1	1	3	3	3	2	2	2	2	2	3	1	4	3	3	2	3	2	2	3	3	3	3	3	3	3	2	2	3	3	2	2	2	2	2	2	2	5
540	345	2	2	4	2	3	3	1	3	3	3	2	2	4	4	4	3	3	3	3	3	4	2	3	3	3	3	3	3	3	4	4	4	4	4	4	4	2	3	3	3	3	3	3	3	3	3	3	5
541	352	2	2	2	2	2	3	3	1	3	3	3	3	4	4	4	4	4	4	4	4	4	4	4	4	4	4	4	4	4	4	4	4	4	4	4	4	4	4	4	4	4	4	4	4	4	4	4	4
542	137	1	1	1	2	2	1	1	1	4	3	4	3	5	5	5	5	5	5	5	5	5	5	4	4	4	4	4	4	4	4	4	4	4	4	5	5	5	4	4	4	4	4	4	4	4	4	4	5
543	269	2	3	5	2	3	2	2	1	3	2	3	3	4	3	3	3	3	3	3	3	3	3	4	4	4	3	3	3	3	4	4	3	3	3	3	3	3	3	3	3	3	3	3	3	3	3	3	3
544	732	2	3	5	2	3	4	1	3	2	3	2	5	5	5	5	4	4	3	4	4	5	3	4	4	5	5	5	4	3	5	5	5	4	4	4	3	4	3	4	4	2	3	3	2	3	4	3	5
545	158	2	2	4	2	3	3	1	3	3	2	2	2	4	4	4	4	3	3	3	3	3	3	3	3	3	3	3	3	3	4	4	4	4	4	4	4	4	3	3	3	3	3	3	3	3	3	3	5
546	1208	1	4	5	1	3	5	1	1	5	5	5	5	5	5	5	5	5	5	5	5	5	5	5	5	5	5	5	5	5	5	5	5	5	5	5	5	5	5	5	5	5	5	5	5	5	5	5	5
547	236	1	1	1	2	2	3	1	2	3	2	2	4	4	4	4	4	4	3	4	4	4	4	4	4	4	4	4	4	4	4	5	4	4	4	4	4	4	4	4	4	4	4	4	4	4	4	4	4
548	322	1	4	5	2	4	3	2	3	2	1	1	1	4	4	4	3	3	3	3	2	3	3	3	3	3	3	3	3	3	4	3	3	3	3	3	3	3	3	3	3	3	3	3	3	3	3	3	3
549	451	1	3	5	2	4	2	2	1	3	3	2	2	4	5	4	1	1	1	2	2	2	1	2	1	3	4	3	2	1	2	4	1	1	2	3	3	3	2	2	1	1	1	1	1	1	2	1	4
550	373	1	3	5	2	4	1	2	2	4	4	3	4	4	4	5	4	4	5	4	5	4	5	5	4	4	5	5	4	5	5	5	5	5	5	4	5	4	4	4	4	5	5	4	4	5	5	5	4
551	252	2	2	4	2	4	3	3	2	2	3	2	2	4	4	4	4	4	4	4	4	4	4	4	4	4	4	4	4	4	4	4	4	4	4	4	4	4	4	4	4	4	4	4	4	4	4	4	4
552	327	1	2	3	2	3	2	1	2	5	3	3	4	5	5	5	4	5	4	4	4	4	3	4	4	4	4	4	4	4	4	4	4	4	4	4	4	4	4	5	4	3	3	3	3	3	3	3	5
553	683	1	4	5	2	3	4	2	2	3	1	1	2	4	4	4	3	3	3	3	3	3	3	3	3	3	3	3	3	3	4	4	4	3	3	3	3	3	2	3	3	2	3	2	2	3	3	3	4
554	583	2	4	5	2	4	5	1	3	2	1	2	1	1	5	5	1	3	4	1	5	3	1	1	1	3	4	2	2	1	1	3	3	3	2	2	1	1	1	3	3	3	1	1	2	2	2	3	5
555	506	2	3	5	1	3	1	2	1	5	4	4	4	5	5	5	5	5	4	4	5	5	5	5	5	5	5	5	5	5	5	5	5	5	5	4	5	5	4	4	4	4	4	4	3	4	4	4	5
556	281	1	3	5	2	4	4	1	2	5	2	2	5	4	4	5	4	2	3	4	4	5	3	5	5	5	5	5	5	4	5	5	5	5	5	5	5	5	5	5	5	5	5	5	5	5	5	5	5
557	100	2	3	4	1	2	1	2	1	4	4	4	4	5	5	5	5	5	5	5	5	5	5	5	5	5	5	5	5	5	5	5	4	4	4	5	5	5	5	5	5	5	5	5	5	5	5	5	5
558	220	2	2	1	2	2	3	3	1	4	4	4	4	4	4	4	4	4	4	4	4	4	4	4	4	4	4	4	4	4	4	4	4	4	4	4	4	4	4	4	4	4	4	4	4	4	4	4	4
559	210	2	2	2	2	3	4	2	1	4	4	4	5	5	5	5	5	5	5	5	5	5	5	5	5	5	5	5	5	5	5	5	5	5	5	5	5	5	5	5	5	5	5	5	5	5	5	5	5
560	358	2	4	5	2	4	1	1	2	3	3	2	3	5	5	5	3	3	3	3	3	4	4	3	3	4	4	4	4	4	5	5	4	4	4	3	3	3	3	3	3	3	3	3	3	3	3	3	5
561	432	2	4	5	2	4	4	1	3	4	3	2	3	5	5	5	4	4	4	5	4	5	5	5	5	5	5	5	4	4	5	5	5	5	5	5	5	4	5	5	5	5	5	5	5	5	5	5	5
562	470	2	2	1	2	2	1	1	1	3	2	2	2	4	4	3	3	3	3	4	3	3	3	4	3	3	3	4	3	4	4	4	3	3	3	3	2	2	2	3	2	2	3	2	2	3	2	3	5
563	465	1	4	5	2	3	5	2	2	4	4	3	3	5	5	5	3	4	2	4	4	4	2	4	4	5	5	5	4	4	4	4	4	4	4	5	4	4	3	4	4	4	4	3	3	4	4	4	5
564	126	1	4	5	2	3	5	2	2	4	3	3	3	3	3	3	3	3	3	3	3	3	3	3	3	3	3	3	3	3	3	3	3	3	3	3	3	3	3	3	3	3	3	3	3	3	3	3	3
565	189	2	4	5	1	4	2	2	1	4	4	4	4	4	5	5	5	5	5	5	5	5	5	5	5	5	5	5	5	5	5	5	5	5	5	5	5	5	5	5	5	5	5	5	5	5	5	5	5
566	217	2	3	5	2	3	5	2	3	4	4	4	4	5	5	5	4	4	4	5	5	5	5	5	5	5	5	5	5	5	4	5	5	5	5	5	4	5	5	5	5	5	5	5	5	5	5	5	5
567	152	2	2	3	2	3	5	1	3	2	2	2	2	5	5	5	5	5	5	5	5	5	5	5	5	5	5	5	5	5	5	5	5	5	5	5	5	5	5	5	5	5	5	5	5	5	5	5	5
568	151	1	3	2	2	2	5	2	2	2	2	2	2	4	4	4	4	4	4	4	4	4	4	4	4	4	4	4	4	4	4	4	4	4	4	4	4	4	4	4	4	4	4	4	4	4	4	4	4
569	252	1	2	2	2	3	5	2	3	3	3	3	3	5	5	5	4	4	3	3	4	4	4	4	4	4	4	4	4	4	4	4	4	4	4	4	4	4	4	4	4	4	4	4	4	4	4	4	4
570	151	2	2	2	3	3	3	1	3	2	3	3	3	5	5	5	5	5	4	4	4	4	4	4	4	4	4	4	4	4	4	4	4	4	4	4	4	4	4	4	4	4	4	4	4	4	4	4	4
571	475	1	3	5	2	4	4	1	3	3	3	3	3	4	4	4	3	3	3	3	3	4	3	3	3	3	3	3	3	3	4	4	4	4	4	3	3	3	3	3	3	3	3	3	3	3	3	3	5
572	305	2	3	5	2	3	5	1	1	4	3	2	4	5	5	5	5	4	3	3	4	5	4	4	4	5	4	4	4	5	5	5	5	4	4	3	3	3	2	3	4	1	2	2	2	4	2	3	5
573	131	2	1	1	2	2	2	1	2	4	3	3	3	5	5	5	5	3	2	4	5	5	5	5	5	5	5	5	5	5	5	5	5	5	5	5	5	5	5	5	5	5	5	5	5	5	5	5	5
574	170	2	1	1	2	1	5	3	2	5	3	3	5	5	5	5	5	5	5	5	5	5	5	5	5	5	5	5	5	5	5	5	5	5	5	5	5	5	5	4	4	1	4	4	4	4	4	4	5
575	321	2	2	2	2	2	5	1	3	3	3	2	3	4	4	4	3	3	3	2	3	3	2	2	3	4	4	4	4	3	4	4	4	4	4	4	3	3	2	2	4	3	2	2	2	2	4	4	5
576	96	2	1	1	2	1	2	2	2	4	3	3	3	4	4	4	4	4	4	4	4	4	4	4	4	4	4	4	4	4	4	4	4	4	4	4	4	4	4	4	4	4	4	4	4	4	4	4	4
577	146	2	3	5	2	4	1	1	3	2	2	2	2	4	4	4	1	1	4	4	3	3	2	3	3	3	3	3	3	3	4	4	3	3	3	2	2	2	2	2	2	2	2	2	2	2	2	2	4
578	165	2	1	1	2	2	1	3	1	5	4	4	5	5	5	5	4	5	4	4	5	5	4	4	5	5	5	5	5	5	5	5	5	5	5	5	5	5	4	5	5	4	5	4	4	5	5	5	5
579	446	1	4	5	2	4	5	2	2	4	4	4	4	5	5	5	4	4	4	5	5	5	4	4	4	5	5	5	5	5	5	5	5	5	5	5	4	4	5	5	4	4	5	5	4	5	5	5	5
580	197	2	4	5	2	3	2	2	2	4	4	4	4	4	3	5	5	4	5	3	4	4	5	4	4	5	4	5	5	5	5	4	5	5	4	5	4	4	5	4	4	5	5	5	5	4	4	5	5
581	87	2	1	1	2	1	2	2	3	4	4	4	4	4	4	4	4	4	4	4	4	4	4	4	4	4	4	4	4	4	4	4	4	4	4	4	4	4	4	4	4	4	4	4	4	4	4	4	4
582	324	2	3	5	2	3	5	1	1	4	2	3	2	3	3	3	3	4	4	2	3	3	3	2	2	2	2	3	3	1	3	3	3	3	3	3	3	3	3	3	3	3	3	3	3	3	3	3	3
583	155	2	2	4	2	3	1	1	1	5	4	3	4	5	5	5	5	5	5	5	5	5	5	5	5	5	5	5	5	5	5	5	5	5	5	5	5	5	5	5	5	5	5	5	5	5	5	5	5
584	634	2	2	3	2	2	3	2	1	4	4	4	3	5	5	5	5	5	5	5	5	5	5	5	5	5	5	5	5	5	5	5	5	5	5	5	5	5	5	5	5	5	5	5	5	5	5	5	5
585	170	2	1	1	2	1	2	2	3	4	3	3	3	3	3	3	3	3	3	3	3	3	3	3	3	3	3	3	3	3	3	3	3	3	3	3	3	3	3	3	3	3	3	3	3	3	3	3	3
586	235	2	2	3	2	3	1	1	2	4	3	4	4	5	5	5	5	5	5	5	5	5	5	5	5	5	5	5	5	5	5	5	5	5	5	5	5	5	5	5	5	5	5	5	5	5	5	5	5
587	107	2	2	4	2	3	3	1	3	3	3	2	2	4	4	4	4	4	4	4	4	3	3	3	3	3	3	3	3	3	4	4	4	4	4	4	4	4	4	4	4	4	4	4	4	4	4	4	5
588	384	1	3	5	1	4	2	3	1	4	3	2	1	4	4	4	3	4	3	2	3	4	3	2	2	4	4	4	4	4	5	5	5	5	5	4	4	3	3	4	4	3	3	3	4	4	4	4	5
589	340	2	3	3	2	3	2	1	2	4	3	2	4	4	4	5	4	3	3	3	3	4	3	4	4	4	4	5	5	4	4	4	5	5	5	4	4	4	3	4	4	3	3	4	3	3	4	2	5
590	151	2	1	1	2	1	3	1	1	5	4	4	5	4	4	4	4	4	4	4	4	4	4	4	4	4	4	4	4	4	4	4	4	4	4	4	4	4	4	4	4	4	4	4	4	4	4	4	4
591	810	2	2	2	2	3	5	1	3	3	3	3	4	5	5	5	5	4	4	4	4	4	4	4	4	4	4	4	4	4	4	4	4	4	4	4	4	4	4	4	4	4	4	3	3	3	3	3	3
592	281	2	2	3	2	3	1	2	3	5	4	4	4	5	5	5	3	4	4	5	5	4	3	4	4	5	4	5	5	5	5	5	5	5	5	3	4	3	4	5	5	4	5	4	4	3	4	4	5
593	200	2	3	4	2	3	5	1	3	3	4	3	3	5	5	5	4	3	3	4	4	4	3	5	5	5	4	5	5	5	5	5	5	5	5	4	4	4	3	4	3	3	3	3	3	4	4	4	5
594	319	1	3	5	2	4	5	1	2	3	3	3	3	3	3	3	3	3	3	3	3	3	3	3	3	3	3	3	3	3	3	3	3	3	3	3	3	3	3	3	3	3	3	3	3	3	3	3	4
595	478	1	4	5	2	3	1	1	2	4	3	3	3	5	5	5	5	4	4	5	5	5	4	5	5	5	5	5	5	5	5	5	5	5	5	5	5	5	4	5	5	4	4	4	4	4	5	4	5
596	94	2	1	1	2	2	2	1	2	4	3	3	3	4	4	4	4	4	4	4	4	5	5	5	5	5	5	5	5	5	5	5	5	5	5	5	5	5	5	5	5	5	5	5	5	5	5	5	5
597	135	2	3	5	2	3	2	2	1	4	4	4	4	4	4	4	4	4	4	4	4	4	4	4	4	4	4	4	4	4	4	4	4	4	4	4	4	4	4	4	4	4	4	4	4	4	4	4	4
598	443	1	4	5	2	3	5	2	2	4	4	4	3	4	4	5	4	4	4	5	4	4	4	5	5	5	5	5	5	5	5	5	5	5	5	5	4	5	4	4	4	3	4	3	3	3	3	4	5
599	364	2	3	3	2	3	1	3	1	3	1	1	1	3	3	3	3	3	3	3	3	3	3	4	4	3	3	3	3	3	3	3	3	3	3	2	3	2	2	2	3	3	2	2	1	3	3	3	3
600	113	2	1	1	2	1	5	2	1	2	3	3	2	3	3	3	3	3	3	3	3	3	3	3	3	3	3	3	3	3	2	3	3	3	3	2	3	3	3	3	3	2	3	2	3	2	3	2	4
601	184	1	3	2	2	2	5	2	2	4	3	3	3	4	4	4	4	4	4	4	4	4	4	4	4	4	4	4	4	4	5	5	5	5	5	5	5	4	4	4	4	4	4	4	4	4	4	4	5
602	301	2	3	5	2	3	1	2	2	5	5	3	5	5	5	5	3	3	3	3	3	3	3	4	3	5	5	5	5	5	5	5	5	5	3	5	3	3	3	3	3	2	2	3	3	3	3	3	5
603	477	2	4	5	2	4	5	2	2	4	3	3	2	4	4	4	2	3	2	4	3	3	2	4	3	4	4	3	3	3	3	4	3	4	3	3	2	2	2	2	3	2	2	2	2	2	3	2	5
604	139	1	2	3	2	3	5	2	3	4	4	4	4	5	5	5	4	4	4	5	5	5	5	4	4	5	4	5	5	5	5	5	5	5	4	4	5	5	5	5	5	5	5	5	5	4	4	5	5
605	1056	1	4	5	2	4	2	2	2	4	4	4	5	5	5	5	5	5	5	5	5	5	5	5	5	5	5	5	5	5	5	5	5	5	5	4	5	5	5	5	5	4	5	5	4	4	5	5	5
606	297	2	1	1	2	1	1	3	1	5	4	3	4	4	4	4	4	4	4	4	4	4	4	4	4	4	3	4	4	5	4	5	4	4	4	3	4	4	4	4	4	3	4	3	4	4	4	4	4
607	115	1	1	1	2	2	5	2	3	3	4	4	4	4	4	4	4	4	4	4	4	4	4	4	4	4	4	4	4	4	4	4	4	4	4	4	4	4	4	4	4	4	4	4	4	4	4	4	4
608	1048	2	4	5	1	4	1	3	1	3	2	3	3	4	4	4	1	2	2	5	5	5	2	4	4	5	5	5	4	5	5	5	5	5	5	3	4	4	3	3	4	1	3	3	3	5	5	4	5
609	234	2	1	1	2	1	5	2	3	3	2	2	3	4	4	4	3	3	3	3	3	4	3	3	3	3	3	3	3	3	4	4	4	4	4	4	4	3	3	4	3	3	3	3	3	3	3	3	5
610	82	2	1	1	2	2	5	1	2	4	5	5	3	4	4	4	4	4	4	4	4	4	4	4	4	4	4	4	4	4	4	4	4	4	4	4	4	4	4	4	4	4	4	4	4	4	4	4	4
611	479	2	2	2	2	3	1	3	1	3	2	1	1	4	4	4	3	4	2	3	3	4	3	4	3	4	4	4	4	4	4	4	4	4	4	2	3	3	2	2	2	2	2	2	2	2	2	2	4
612	210	2	1	2	2	2	2	2	1	5	3	4	4	5	5	5	4	4	5	5	4	5	4	3	5	5	4	4	4	4	4	4	4	4	4	4	5	4	4	4	4	4	4	4	4	4	4	4	4
613	272	1	3	5	2	3	5	2	2	3	3	3	3	5	5	5	3	3	3	3	3	3	3	3	3	3	3	3	3	3	3	3	3	3	3	3	3	3	3	3	3	3	3	3	3	3	3	3	5
614	1022	2	3	4	2	3	4	3	3	4	4	4	4	5	5	5	4	4	5	4	5	4	4	4	4	5	5	5	5	5	5	5	5	5	5	5	5	5	5	5	5	5	5	5	5	5	5	5	5
615	565	2	3	4	1	2	1	2	1	3	2	2	4	4	4	4	3	3	3	5	4	4	3	5	5	4	4	4	3	5	4	4	4	4	4	4	4	3	3	3	4	2	4	3	3	4	4	4	4
616	351	1	3	5	2	3	2	3	1	3	3	3	3	4	4	4	3	3	2	3	3	3	3	3	3	3	3	4	3	3	4	4	4	4	4	3	3	3	3	3	3	2	3	3	3	2	3	3	4
617	513	2	2	1	2	1	5	1	3	4	3	3	3	5	5	5	5	5	5	5	5	5	5	4	4	5	5	5	5	5	5	5	5	5	5	5	5	5	5	5	5	5	5	5	5	5	5	5	5
618	184	1	4	5	1	3	1	2	1	1	1	1	1	4	4	4	4	4	4	4	4	4	4	4	4	4	4	4	4	4	5	5	5	5	5	5	5	5	5	5	5	5	5	5	5	5	5	5	4
619	398	2	1	2	2	3	2	1	2	4	4	3	4	5	5	5	5	5	5	5	4	5	4	4	4	5	5	5	5	5	4	5	4	4	5	5	5	5	4	4	5	5	5	4	5	5	5	5	4
620	136	2	3	3	1	2	1	2	1	4	4	4	4	4	4	4	4	4	4	4	4	4	4	4	4	4	4	4	4	4	4	4	4	4	4	4	4	4	4	4	4	4	4	4	4	4	4	4	4
621	490	1	3	5	2	3	2	3	1	4	4	3	4	5	5	5	5	5	5	5	5	5	5	5	5	5	5	5	5	5	5	5	5	5	5	5	5	5	4	4	4	4	4	4	3	3	4	4	5
622	94	2	1	1	2	1	1	2	2	3	2	2	2	4	4	4	4	4	4	4	4	4	3	4	4	3	3	3	3	3	4	4	4	4	4	4	4	4	4	4	4	4	4	4	4	4	4	4	4
623	815	1	1	1	2	1	5	1	3	2	2	2	3	4	4	4	4	4	3	2	3	5	3	4	4	5	3	4	3	3	5	5	5	5	5	3	4	4	4	4	4	1	2	2	2	4	3	1	5
624	535	1	4	5	2	4	2	2	2	4	2	2	1	4	5	5	3	4	4	3	4	5	5	5	4	5	5	5	4	4	5	5	5	5	5	4	4	4	3	2	4	3	3	3	2	2	3	3	5
625	301	2	2	2	2	2	5	2	2	2	2	3	1	4	4	4	3	3	2	2	2	3	2	4	4	4	3	3	3	3	4	4	3	3	4	3	4	2	4	3	3	2	3	2	3	2	2	2	4
626	343	2	1	1	2	2	4	1	1	4	1	2	4	5	5	5	4	3	3	4	4	4	3	4	4	4	4	4	4	4	4	4	4	4	4	3	3	3	3	3	3	2	3	3	3	3	3	3	5
627	419	1	4	5	2	4	1	1	3	5	3	3	5	5	5	5	4	4	4	4	4	4	4	5	5	5	5	5	5	5	4	4	5	5	5	5	5	5	5	5	5	2	2	2	2	2	4	4	5
628	102	1	1	1	1	2	1	3	1	4	4	2	3	4	4	4	4	4	4	4	4	4	4	4	4	4	4	4	4	4	4	4	4	4	4	4	4	4	4	4	4	4	4	4	4	4	4	4	4
629	248	1	3	5	2	3	5	2	3	2	3	3	4	4	4	4	4	4	4	4	4	4	4	4	4	4	4	4	4	4	5	5	4	4	5	4	4	4	4	4	4	4	4	4	4	4	4	4	4
630	357	2	2	1	1	2	3	2	2	3	2	1	3	5	5	5	3	2	2	3	4	4	3	3	3	4	4	4	3	3	4	4	3	4	4	3	3	3	3	3	3	3	3	3	3	3	3	3	3
631	139	2	2	1	3	1	5	1	2	5	4	3	5	5	5	5	3	5	3	5	5	5	4	5	5	5	5	5	5	5	5	5	5	5	5	5	5	5	5	5	5	5	5	5	5	5	5	5	5
632	328	1	3	5	1	4	2	3	1	4	4	4	4	5	5	5	4	4	4	4	4	4	4	4	4	4	4	4	4	4	4	5	5	5	4	4	4	4	4	4	4	4	4	4	4	4	4	4	5
633	165	2	1	1	2	2	5	2	2	2	1	1	4	4	4	4	4	4	4	4	4	4	4	4	4	4	4	4	4	4	4	4	4	4	4	4	4	4	4	4	4	4	4	4	4	4	4	4	4
634	837	1	3	5	2	3	1	3	1	3	3	1	1	4	5	5	3	5	3	3	4	5	3	4	5	5	5	5	4	4	4	5	4	4	4	3	3	3	3	3	3	2	3	2	2	3	2	3	5
635	645	2	4	5	2	3	1	1	2	4	3	4	3	4	4	4	3	3	3	3	3	4	3	4	4	4	4	4	4	4	4	4	4	4	3	2	2	2	3	2	3	2	2	3	2	3	3	3	4
636	215	2	2	2	2	3	4	2	1	4	3	2	4	4	4	4	4	4	4	4	4	4	2	4	4	5	5	5	5	5	5	5	5	5	5	2	3	4	2	2	4	1	3	3	3	3	3	3	5
637	351	2	2	2	2	2	1	2	1	4	2	2	4	4	4	4	4	5	5	4	4	4	4	4	5	5	5	5	5	5	5	5	5	5	5	5	5	5	4	5	5	5	5	5	5	5	5	5	5
638	636	1	4	5	1	4	1	3	1	4	3	3	3	4	4	4	4	4	4	4	4	4	4	4	4	4	4	4	4	4	4	4	4	4	4	3	4	3	3	3	4	2	3	2	2	3	3	2	4
639	362	2	4	5	1	4	1	3	1	4	3	2	1	4	4	4	3	3	2	3	3	4	3	2	2	3	3	3	2	2	3	4	4	3	3	4	4	3	2	2	3	3	3	3	3	2	3	3	5
640	333	2	2	2	2	3	5	1	3	2	2	1	3	5	5	5	4	4	4	4	4	4	4	4	4	5	5	5	4	5	4	5	5	5	4	4	4	4	3	4	4	3	4	2	2	2	3	3	4
641	410	1	3	5	2	3	1	3	1	4	1	2	1	4	4	4	2	3	2	2	3	4	3	3	2	3	3	3	4	2	2	3	3	4	3	2	2	2	3	2	2	2	2	2	2	2	1	1	2
642	160	2	1	1	2	2	2	1	2	4	4	4	4	5	5	5	5	5	5	5	5	5	5	5	5	5	5	5	5	5	5	5	5	5	5	5	5	5	5	5	5	5	5	5	5	5	5	5	5
643	114	2	1	1	2	2	1	2	3	2	2	2	2	4	4	4	4	4	3	3	3	4	3	4	4	4	3	4	4	4	3	3	3	3	3	3	3	3	4	4	3	3	3	3	3	3	3	3	4
644	250	2	1	1	2	2	1	2	1	3	2	1	2	5	4	4	4	4	4	3	3	5	4	5	4	4	4	4	4	4	4	4	4	4	4	3	3	3	3	4	5	4	4	3	3	3	3	3	4
645	548	2	3	4	2	3	1	2	3	2	2	2	2	4	4	4	4	4	4	4	4	4	4	4	4	4	4	4	4	4	4	4	4	4	4	4	4	4	4	4	4	4	4	4	4	4	4	4	5
646	240	2	1	1	2	2	5	2	3	3	3	2	1	5	4	4	3	4	4	4	4	4	4	4	4	4	4	4	4	4	4	4	4	4	3	3	4	4	3	3	3	3	3	4	3	4	3	3	4
647	398	1	4	5	1	3	2	3	1	4	4	4	4	5	5	5	3	5	4	5	5	4	4	4	4	4	4	4	4	4	4	5	5	5	5	5	5	5	4	4	4	4	4	4	4	4	4	4	5
648	254	2	1	1	2	1	1	1	1	5	1	1	1	4	4	4	4	4	4	4	4	4	4	4	4	4	4	4	4	4	4	4	4	3	4	3	4	3	3	5	4	3	4	5	4	3	4	5	3
649	218	2	2	3	2	3	2	3	1	4	4	4	4	5	5	5	5	5	5	5	5	5	5	5	5	5	5	5	5	5	5	5	5	5	5	5	5	5	5	5	5	5	5	5	5	5	5	5	5
650	198	2	2	4	2	3	3	1	3	2	3	3	1	4	4	4	4	4	4	3	3	3	4	3	3	4	3	4	4	4	5	5	5	5	5	3	3	3	4	4	4	2	3	5	4	3	4	1	5
651	318	2	4	5	2	3	1	2	1	4	3	3	3	4	4	4	4	3	3	3	3	3	3	3	3	4	4	4	4	4	3	3	4	4	4	4	4	4	3	3	3	3	3	3	3	3	3	3	4
652	305	2	3	5	1	3	1	3	1	4	3	2	4	4	5	5	4	4	3	3	4	4	4	4	4	4	4	4	4	4	4	4	4	4	4	4	4	4	4	4	4	4	4	4	4	4	4	4	4
653	257	2	2	2	2	3	3	1	1	3	2	2	3	4	4	4	3	3	3	3	3	4	3	3	3	3	3	3	3	3	4	4	4	4	4	4	4	4	2	2	3	2	3	2	3	3	3	3	5
654	904	2	3	5	2	2	1	2	1	5	3	5	4	5	5	5	5	5	5	5	5	5	5	4	4	5	5	5	5	5	5	5	5	5	5	4	5	4	4	4	5	4	5	5	5	5	5	5	5
655	188	2	3	1	2	1	5	2	2	4	4	2	3	4	4	4	4	4	4	4	4	4	4	4	3	4	3	4	4	3	3	4	3	4	4	4	4	4	4	4	3	4	3	4	4	4	3	4	4
656	104	2	1	1	2	2	2	2	2	3	3	3	3	3	3	3	3	3	3	3	3	3	3	3	3	3	3	3	3	3	3	3	3	3	3	3	3	3	3	3	3	3	3	3	3	3	3	3	3
657	298	1	3	5	2	3	5	1	2	5	4	3	4	5	5	5	5	5	4	5	5	5	5	5	5	5	5	5	5	5	4	5	5	5	5	4	4	4	4	4	4	4	4	3	4	4	4	4	5
658	83	2	2	2	2	3	3	1	2	5	5	5	5	5	5	5	5	5	5	5	5	5	5	5	5	5	5	5	5	5	5	5	5	5	5	5	5	5	5	5	5	5	5	5	5	5	5	5	5
659	445	1	4	5	2	3	1	2	2	4	3	2	3	4	5	4	3	3	1	3	4	4	2	3	3	4	4	4	3	3	4	4	4	4	3	3	3	2	2	2	3	2	4	3	2	2	3	2	5
660	478	1	4	5	2	4	5	2	3	4	2	2	4	4	4	4	5	5	5	5	5	5	4	5	4	5	5	5	5	5	5	5	5	5	5	5	5	4	4	4	4	4	5	4	4	4	4	4	5
661	1554	2	3	5	2	4	3	1	2	4	3	3	2	4	4	4	3	3	3	4	3	4	2	4	4	4	4	4	3	4	5	5	4	4	4	5	4	3	4	4	4	2	4	4	4	3	4	3	5
662	83	2	1	1	2	2	2	2	2	5	5	5	5	5	5	5	5	5	5	5	5	5	5	5	5	5	5	5	5	5	5	5	5	5	5	5	5	5	5	5	5	5	5	5	5	5	5	5	5
663	168	1	3	5	2	3	5	2	2	3	3	3	3	3	3	3	3	3	3	3	3	3	3	3	3	3	3	3	2	3	3	3	3	3	3	3	3	3	3	3	3	3	3	3	3	3	3	3	3
664	296	2	3	5	2	4	1	3	1	5	4	4	5	5	5	5	5	5	5	5	5	5	5	5	5	5	5	5	5	5	5	5	5	5	5	5	5	5	5	5	5	5	5	5	5	5	5	5	5
665	75	2	3	5	1	3	1	3	1	3	3	3	3	3	3	3	3	3	3	3	3	3	3	3	3	3	3	3	3	3	3	3	3	3	3	3	3	3	3	3	3	3	3	3	3	3	3	3	3
666	277	2	2	2	2	2	3	2	2	5	3	3	3	5	5	4	5	4	5	5	5	5	5	5	5	5	5	5	5	5	5	5	5	5	5	5	5	4	4	5	5	3	5	4	4	4	5	5	5
667	434	1	3	5	2	3	5	2	3	2	2	3	4	5	5	5	3	3	3	3	5	5	3	5	5	3	3	3	3	3	5	5	3	3	3	5	3	3	5	5	5	2	3	3	3	3	3	3	5
668	696	1	2	1	2	1	3	3	2	4	3	2	4	5	5	5	4	4	5	5	5	5	4	4	4	5	5	5	5	5	5	5	5	5	5	5	5	4	4	4	4	4	4	4	4	4	4	4	5
669	60	2	1	1	2	2	3	1	2	4	4	4	4	4	4	4	4	4	4	4	4	4	4	4	4	4	4	4	4	4	4	4	4	4	4	4	4	4	4	4	4	4	4	4	4	4	4	4	4
670	141	1	3	4	2	2	4	2	1	4	3	3	3	1	1	1	1	1	1	1	1	1	1	1	1	1	1	1	1	1	1	1	1	1	1	1	1	1	1	1	1	1	1	1	1	1	1	1	1
671	372	1	2	3	2	3	5	2	3	3	3	3	3	5	5	5	3	3	3	3	3	5	3	5	5	5	5	5	3	3	5	5	5	5	5	3	3	3	4	4	4	2	4	4	5	4	4	4	5
672	160	1	4	5	2	4	5	2	3	4	4	4	4	4	4	4	4	4	4	4	4	4	4	4	4	4	4	4	4	4	4	4	4	4	4	4	4	4	4	4	4	4	4	4	4	4	4	4	4
673	186	2	3	4	2	2	2	1	2	3	3	3	2	2	2	2	2	2	2	2	2	2	2	2	2	2	2	2	2	2	2	2	2	2	2	2	2	2	2	2	2	2	2	2	2	2	2	2	2
674	474	2	3	5	2	4	2	1	2	4	3	2	4	5	5	5	2	2	3	5	5	5	2	5	5	5	4	5	4	3	5	5	5	5	5	5	4	4	2	4	4	2	4	2	2	2	3	3	5
675	194	2	3	5	2	3	1	1	1	3	3	3	3	4	4	4	4	4	3	3	3	3	3	3	4	4	3	4	4	4	3	3	3	3	3	3	3	3	3	3	3	3	3	3	3	3	3	3	3
676	215	2	1	1	2	2	1	1	2	4	4	3	4	4	4	4	4	4	4	4	4	4	4	4	4	4	4	4	4	4	4	4	4	4	4	4	4	4	4	4	4	4	4	4	4	4	4	4	4
677	456	2	2	1	2	2	2	2	1	3	2	1	2	3	3	3	2	2	2	2	3	4	2	2	2	3	3	4	2	2	4	4	4	4	4	3	3	2	2	2	2	2	2	2	2	2	2	2	4
678	129	1	2	3	2	3	5	1	2	4	3	3	2	4	4	4	4	4	4	4	4	4	4	4	4	4	4	4	4	4	4	4	4	4	4	4	4	4	4	4	4	4	4	4	4	4	4	4	4
679	136	2	1	1	1	1	1	2	1	4	4	3	4	4	4	4	4	4	4	4	4	4	4	4	4	4	4	4	4	4	4	4	4	4	4	4	4	4	4	4	4	4	4	4	4	4	4	4	4
680	1237	2	2	3	2	3	3	2	1	5	2	3	4	5	5	5	4	3	3	4	5	5	3	5	4	4	5	5	5	5	5	5	4	4	4	3	5	5	3	4	5	1	4	2	3	3	3	3	5
681	91	2	1	1	2	2	1	2	2	3	3	3	3	4	4	4	3	4	4	4	4	4	4	5	4	4	4	4	4	4	5	5	5	5	5	4	4	4	4	4	4	4	4	4	4	4	4	4	4
682	2175	2	2	1	2	2	3	3	2	3	3	3	4	5	5	5	4	4	4	4	4	5	3	4	4	5	5	5	5	5	5	5	5	5	5	5	5	5	5	5	5	5	5	5	5	5	5	5	5
683	138	2	3	2	2	3	2	1	1	2	1	1	1	1	1	1	1	1	1	1	1	1	1	1	1	1	1	1	1	1	1	1	1	1	1	1	1	1	1	1	1	1	1	1	1	1	1	1	1
684	525	1	3	5	2	3	5	2	2	2	2	1	3	4	4	5	3	3	3	3	3	4	3	3	3	4	4	4	3	3	4	5	5	5	4	3	3	3	2	3	3	2	2	2	2	2	2	2	4
685	795	2	1	1	2	1	2	3	1	4	3	4	5	5	5	5	4	5	4	5	5	5	3	3	4	5	5	5	5	5	4	5	5	5	4	4	5	5	4	4	4	2	4	4	3	4	4	5	5
686	205	2	1	2	2	2	5	1	1	3	3	3	4	5	5	5	5	5	5	5	5	5	5	5	5	5	5	5	5	5	5	5	5	4	5	4	5	5	4	5	5	5	5	5	5	5	5	5	5
687	364	1	4	5	2	4	5	2	3	3	3	2	4	5	5	5	3	3	3	3	3	3	3	4	4	3	3	3	3	3	3	3	3	4	3	3	3	3	3	3	3	3	3	3	3	3	3	3	5
688	600	1	3	4	2	3	5	2	2	4	4	3	2	4	4	4	2	3	3	4	4	4	3	4	4	4	4	4	4	4	4	4	4	4	4	3	4	3	4	3	3	3	4	3	3	4	4	3	5
689	402	2	3	5	2	3	2	2	2	2	2	1	1	3	4	4	3	3	2	3	3	2	2	2	3	3	3	3	3	3	2	3	3	3	3	3	3	3	3	3	3	3	3	3	3	3	3	3	3
690	177	2	2	2	2	2	4	2	2	3	4	4	4	5	5	5	5	5	5	5	5	5	5	5	5	5	5	5	5	5	5	5	5	5	5	5	5	5	5	5	5	5	5	5	5	5	5	5	5
691	147	1	4	5	2	4	1	3	1	4	4	4	4	5	5	5	5	5	5	5	5	5	5	5	5	5	5	5	5	5	5	5	5	5	5	5	5	5	5	5	5	5	5	5	5	5	5	5	5
692	62	2	2	2	2	3	3	1	2	3	3	3	3	4	4	4	4	4	4	4	4	4	4	4	4	4	4	4	4	4	4	4	4	4	4	4	4	4	4	4	4	4	4	4	4	4	4	4	4
693	308	1	3	5	2	4	2	2	3	3	2	2	2	3	3	3	3	3	3	3	3	3	3	3	3	3	3	3	3	3	3	3	3	3	3	3	3	3	3	3	3	3	3	3	3	3	3	3	3
694	399	1	4	5	2	3	2	1	3	2	3	3	3	4	4	4	3	4	4	4	4	4	4	3	3	4	4	1	3	3	3	4	4	4	4	4	4	4	4	4	2	4	4	4	4	4	4	4	4
695	292	2	2	4	2	3	1	1	1	3	3	3	3	3	3	3	3	3	3	3	3	3	3	3	3	3	3	3	3	3	3	3	3	3	3	3	3	3	3	3	3	3	3	3	3	3	3	3	1
696	97	2	4	5	1	3	1	3	1	4	2	1	1	1	1	1	1	1	1	1	1	1	1	1	1	1	1	1	1	1	1	1	1	1	1	1	1	1	1	1	1	1	1	1	1	1	1	1	1
697	145	2	1	1	2	2	1	2	2	4	4	4	5	5	5	5	5	5	4	5	5	5	5	5	5	5	5	5	5	5	5	5	5	5	5	5	5	5	5	5	5	5	5	5	5	5	5	5	5
698	128	2	1	1	1	2	2	2	1	4	4	4	4	3	3	3	3	3	3	3	3	3	3	3	3	3	3	3	3	3	3	3	3	3	3	3	3	3	3	3	3	3	3	3	3	3	3	3	3
699	110	1	2	4	2	3	1	3	1	3	3	3	1	4	4	4	4	4	4	4	4	4	4	2	2	3	3	3	3	3	3	3	3	3	3	3	3	3	3	3	3	3	3	3	3	3	3	3	3
700	2839	2	2	2	2	3	5	1	2	4	3	2	1	3	3	3	3	3	3	3	3	3	3	3	3	3	3	3	3	3	3	3	3	3	3	3	2	2	3	3	3	3	3	3	3	3	3	3	4
701	405	1	1	1	2	2	5	2	2	4	4	3	4	4	4	4	5	5	5	4	4	4	4	5	5	5	5	5	5	5	4	4	4	4	5	5	5	5	5	5	4	3	3	4	4	3	4	4	5
702	288	1	3	5	2	4	2	3	1	5	4	4	4	5	5	5	5	5	4	4	4	4	4	4	4	4	4	4	4	5	4	4	4	5	4	4	5	5	4	4	4	4	4	4	4	4	4	5	5
703	129	1	1	1	2	2	2	3	1	2	2	1	2	4	4	4	4	4	4	4	4	4	4	3	2	3	3	3	3	3	3	3	3	3	3	3	3	3	3	3	3	3	3	3	3	3	3	3	3
704	1319	2	3	1	1	2	1	3	1	4	3	3	4	4	4	4	3	3	3	3	4	3	3	3	3	4	4	4	3	3	3	4	4	4	4	3	4	3	3	4	3	4	4	4	3	4	4	4	4
705	100	1	4	5	2	3	1	2	1	5	5	4	4	5	5	5	5	5	5	5	5	5	5	5	5	5	5	5	5	5	5	5	5	5	5	5	5	5	5	5	5	5	5	5	5	5	5	5	5
706	259	1	4	5	3	4	5	2	3	3	3	3	3	4	4	4	3	3	3	3	3	3	3	3	4	4	4	3	3	3	5	5	4	4	3	3	3	3	3	3	3	3	3	3	3	3	3	3	5
707	537	1	4	5	2	3	5	1	2	4	2	2	2	5	5	5	4	4	4	5	5	5	4	5	4	5	5	5	5	5	5	5	5	5	4	4	5	5	4	4	4	4	4	3	3	3	3	3	5
708	222	2	2	3	2	3	5	1	3	2	2	3	3	3	3	4	4	2	2	2	3	3	3	3	3	3	4	4	4	3	3	4	3	4	4	3	4	4	4	4	4	2	3	4	4	2	3	3	5
709	285	2	2	1	2	2	1	2	2	4	3	3	4	4	5	4	4	4	4	4	4	5	4	4	4	5	5	5	5	5	3	4	4	4	4	4	5	5	4	5	5	3	4	4	4	5	5	4	4
710	194	1	2	5	2	2	5	1	2	5	4	4	4	5	5	5	5	5	5	5	5	5	5	5	5	5	5	5	5	5	5	5	5	5	5	5	5	5	5	5	5	5	5	5	5	5	5	5	5
711	401	1	4	5	2	4	5	1	2	3	3	3	3	4	4	5	3	4	4	4	4	4	3	2	3	4	5	5	5	4	4	4	5	5	5	4	5	4	4	4	4	3	4	4	4	4	4	4	5
712	513	1	4	5	2	4	4	1	3	5	4	4	5	5	5	5	4	5	4	5	5	5	3	4	4	5	5	5	5	5	5	5	5	5	5	5	5	5	5	5	5	4	5	5	5	5	5	5	5
713	94	2	1	1	2	2	2	2	1	3	4	4	4	5	5	5	5	5	5	5	5	5	5	5	5	5	5	5	5	5	5	5	5	5	5	5	5	5	5	5	5	5	5	5	5	5	5	5	5
714	149	1	1	1	2	2	5	1	3	2	2	2	2	4	4	4	4	4	4	4	4	4	4	4	4	4	4	4	4	4	4	4	4	4	4	4	4	3	3	3	3	3	3	3	3	3	3	3	4
715	113	1	1	1	1	1	1	3	1	2	2	2	5	5	5	5	5	5	5	5	5	5	5	5	5	5	5	5	5	5	5	5	5	5	5	5	5	5	5	5	5	5	5	5	5	5	5	5	5
716	243	2	1	1	2	2	1	1	1	4	4	2	3	5	5	5	4	5	4	5	5	5	4	5	5	5	5	5	5	5	5	5	5	5	5	5	5	5	5	5	5	5	5	5	5	5	5	5	5
717	683	2	3	5	2	3	2	2	1	4	4	4	3	5	5	5	3	3	3	4	4	4	3	4	4	4	4	4	4	4	4	5	5	4	4	4	4	4	4	4	4	4	4	3	3	3	4	4	4
718	761	1	4	5	1	4	1	3	1	4	3	3	5	5	5	5	3	5	3	5	5	5	5	5	5	5	5	5	5	5	5	5	5	5	5	5	5	5	5	5	5	5	5	5	5	5	5	5	5
719	183	1	3	5	3	3	4	1	3	3	3	2	3	3	3	3	3	3	3	3	3	3	3	3	3	3	3	3	3	3	3	3	3	3	3	3	3	3	3	3	3	3	3	3	3	3	3	3	3
720	977	1	4	5	1	4	5	2	2	3	3	2	2	4	4	4	3	4	3	3	4	4	3	3	2	3	4	3	3	3	4	4	4	4	4	4	4	4	3	3	3	3	3	3	3	3	3	3	4
721	232	2	3	3	2	3	5	1	2	2	2	2	2	4	4	4	4	4	4	4	4	4	4	3	5	5	5	4	4	4	4	4	4	4	4	4	4	4	4	4	4	4	4	4	3	3	4	4	4
722	380	2	3	5	2	4	5	1	3	3	3	3	4	4	4	4	3	2	2	3	3	3	2	3	4	4	4	4	3	3	3	3	4	3	3	3	3	3	3	3	3	2	3	2	2	2	3	2	4
723	213	2	3	4	2	3	2	3	1	4	4	4	4	4	4	4	4	4	4	4	4	4	4	4	4	4	4	4	4	4	4	4	4	4	4	4	4	4	4	4	4	4	4	4	4	4	4	4	4
724	1057	1	4	5	2	4	5	1	2	4	2	2	2	5	5	5	2	3	3	4	4	4	2	4	3	5	5	4	3	3	4	4	4	4	3	4	4	3	3	3	3	3	3	2	2	2	2	2	5
725	128	2	1	1	2	2	4	1	2	5	5	5	5	5	5	5	5	5	4	4	4	5	5	5	5	5	5	5	5	5	5	5	5	5	5	5	5	5	5	5	5	5	5	5	5	5	5	5	5
726	317	1	3	4	2	3	1	3	1	4	4	3	3	5	5	5	4	5	5	5	5	5	5	5	5	5	5	5	5	5	5	5	5	5	5	5	5	5	5	5	5	5	5	5	5	5	5	5	5
727	224	2	3	5	2	3	1	1	1	4	3	3	3	4	4	4	3	3	3	3	3	3	3	3	3	3	3	3	3	3	3	3	3	3	3	3	3	3	3	3	3	3	3	3	3	3	3	3	5
728	384	1	3	5	2	4	2	3	1	4	4	3	3	4	4	5	4	5	3	5	5	5	3	4	5	5	5	5	5	3	5	5	5	5	5	5	4	5	4	4	4	5	5	5	4	5	4	4	5
729	206	2	3	5	2	3	2	2	1	4	3	3	1	3	3	3	3	3	3	3	3	4	3	3	3	4	4	3	3	3	3	3	3	3	3	3	3	3	3	3	3	3	3	3	3	3	3	3	3
730	493	2	4	5	2	4	2	1	3	2	2	1	2	4	4	4	2	3	1	4	4	5	1	3	3	3	4	3	2	3	5	5	5	5	5	2	2	2	1	1	2	1	1	1	1	1	1	1	5
731	353	1	3	5	2	3	5	2	2	4	4	3	2	4	4	4	4	4	4	3	4	4	4	4	4	4	3	4	4	3	4	4	4	4	4	3	4	4	3	3	4	3	3	3	3	3	3	3	3
732	266	2	2	2	2	3	3	1	3	2	3	3	4	5	5	5	5	5	5	5	5	5	4	5	5	5	5	5	5	4	5	5	5	5	5	3	3	3	3	3	3	3	3	3	3	3	3	3	5
733	230	2	2	4	2	3	1	3	1	3	3	2	2	4	4	4	3	4	3	4	4	3	3	4	3	3	3	3	3	3	4	4	3	4	4	3	4	3	3	3	3	3	3	3	3	3	3	3	4
734	103	2	1	1	2	2	5	2	1	2	2	2	2	3	3	3	3	3	3	3	3	3	3	3	3	3	3	3	3	3	3	3	3	3	3	3	3	3	3	3	3	3	3	3	3	3	3	3	3
735	300	1	3	5	2	4	2	1	2	4	3	3	4	5	5	5	4	4	4	4	5	4	4	4	4	5	5	5	5	5	5	5	5	5	5	5	5	5	5	5	5	5	5	5	5	5	5	5	5
736	194	2	3	4	2	2	4	1	2	4	2	2	2	5	5	5	5	5	5	5	5	5	5	5	5	5	5	5	5	5	5	5	5	5	5	5	5	5	4	5	4	1	4	4	4	5	5	5	5
737	78	2	3	5	1	4	1	2	1	2	2	2	3	3	3	4	4	4	3	4	3	4	3	3	3	3	3	3	3	3	4	4	4	4	4	3	4	3	3	3	3	3	3	3	3	3	3	3	3
738	531	2	2	3	2	3	3	1	2	4	3	3	2	5	5	5	4	2	2	3	4	5	3	5	5	5	4	5	4	4	4	5	3	5	5	3	3	3	3	3	3	3	3	3	3	3	3	3	5
739	106	2	3	3	2	3	1	1	1	4	5	4	4	4	4	4	4	4	3	4	4	4	3	5	4	4	5	5	5	4	4	4	5	5	5	5	5	5	5	5	5	5	5	5	5	5	5	5	5
740	103	2	1	1	2	2	5	1	3	2	3	4	3	4	4	4	4	4	4	4	4	4	4	4	4	4	4	4	4	4	4	4	4	4	4	4	4	4	4	4	4	4	4	4	4	4	4	4	4
741	76	2	1	1	2	1	1	1	1	1	1	1	1	4	4	4	4	4	4	4	4	4	4	4	4	4	4	4	4	4	4	4	4	4	4	4	4	4	4	4	4	4	4	4	4	4	4	4	4
742	118	1	2	2	2	2	1	2	1	4	4	3	1	4	4	4	4	4	4	4	4	4	4	4	4	4	4	4	4	4	4	4	4	4	4	4	4	4	4	4	4	4	4	4	4	4	4	4	4
743	304	2	2	2	2	2	2	2	2	3	2	2	2	4	4	4	4	4	3	4	4	4	3	3	3	4	4	3	4	3	4	4	4	4	4	3	3	3	3	3	3	3	3	3	3	3	3	3	4
744	163	2	3	5	2	4	2	3	1	4	2	1	1	3	3	3	3	3	3	3	3	3	3	3	4	4	4	4	4	4	3	3	3	3	3	4	4	4	5	5	5	4	4	4	5	4	4	3	3
745	61	2	1	1	2	1	5	1	2	3	2	4	4	3	3	3	3	3	3	3	3	3	3	3	3	3	3	3	3	3	3	3	3	3	3	3	3	3	3	3	3	3	3	3	3	3	3	3	3
746	239	2	1	1	2	2	5	1	2	4	4	4	5	5	5	5	5	5	4	5	5	5	5	5	5	5	5	5	5	5	5	5	5	5	5	5	5	5	5	5	5	4	5	5	5	5	5	5	5
747	339	2	1	1	2	2	5	1	1	4	3	2	4	4	4	4	3	3	3	4	4	4	4	4	4	4	4	4	4	4	4	4	4	4	4	4	4	4	3	4	4	3	3	3	3	3	3	3	4
748	212	2	1	1	2	1	1	2	1	3	3	3	4	5	5	5	5	3	3	4	5	5	4	5	5	5	5	5	5	4	5	5	5	5	5	3	4	4	4	4	4	3	4	4	4	4	4	5	5
749	492	2	3	4	2	4	5	2	3	3	3	3	4	5	5	5	4	3	3	5	5	5	3	3	3	5	5	5	4	4	5	5	5	5	5	4	5	4	4	4	4	4	4	4	4	4	4	4	5
750	1067	2	4	5	2	3	3	1	2	4	2	3	4	4	4	4	3	4	3	3	4	4	4	4	4	4	4	4	4	4	4	5	4	4	3	3	3	3	4	4	4	4	4	4	3	3	4	4	5
751	933	1	3	4	1	3	2	3	1	4	3	3	2	5	3	5	1	2	2	5	5	5	2	4	5	5	5	5	5	5	5	5	5	5	5	5	3	5	5	3	3	3	3	3	2	2	3	4	3
752	258	1	3	4	2	4	2	2	2	3	4	3	3	4	4	4	4	5	3	3	3	4	3	3	3	3	3	4	4	4	3	3	4	4	3	3	3	3	3	3	3	3	3	3	3	3	3	3	4
753	299	2	1	1	2	2	1	3	1	3	4	4	4	5	5	5	5	5	5	5	5	5	5	5	5	5	5	5	5	5	5	5	5	5	5	5	5	5	5	5	5	5	5	5	5	5	5	5	5
754	273	2	4	5	2	4	3	1	2	3	2	2	2	4	4	4	4	4	3	4	4	4	2	2	2	4	4	4	4	4	4	4	4	4	4	4	4	3	4	4	4	2	3	2	2	2	2	2	4
755	682	1	4	5	1	4	2	3	1	4	3	3	4	5	5	5	4	5	3	4	3	4	3	3	3	4	3	3	3	3	3	3	3	3	3	3	3	2	3	3	3	2	3	3	3	3	3	3	5
756	143	2	1	1	2	2	1	2	3	2	2	2	2	5	5	5	5	5	5	5	5	5	5	5	4	4	4	4	4	4	5	5	5	5	5	4	4	4	4	4	4	4	4	4	4	4	4	4	4
757	672	1	4	5	2	3	5	2	2	4	2	2	1	4	3	3	3	2	2	2	2	4	2	3	2	3	3	3	3	3	5	5	5	5	4	5	3	3	1	1	2	1	2	2	2	2	2	2	3
758	917	2	2	1	1	2	1	3	1	4	4	4	4	5	5	5	5	5	5	5	5	5	5	5	5	5	5	5	5	5	5	5	5	5	5	5	5	5	5	5	5	5	5	5	5	5	5	5	5
759	287	2	3	5	1	3	5	2	1	3	3	2	3	3	3	4	3	3	3	3	3	3	3	3	3	3	3	3	3	3	3	3	3	3	3	3	3	3	3	3	4	3	3	3	3	3	3	3	3
760	307	2	2	3	2	3	3	2	1	4	3	2	2	5	5	5	5	5	5	5	5	5	4	3	3	4	4	4	4	4	4	4	4	4	4	3	4	4	4	4	4	4	4	4	4	4	4	5	5
761	1327	2	3	5	2	4	1	3	1	4	2	3	1	4	4	4	4	3	3	4	4	4	3	4	4	4	4	4	4	4	5	5	5	5	4	4	4	4	3	4	4	2	4	4	3	2	2	4	5
762	571	2	3	5	2	3	2	2	1	4	4	4	4	4	4	3	3	3	3	3	4	3	3	4	4	3	3	4	3	4	3	3	3	4	3	3	3	4	3	3	4	4	3	4	3	3	4	3	3
763	351	2	4	5	2	4	2	1	2	5	3	3	1	4	4	4	3	3	3	3	3	3	3	3	3	3	3	3	3	3	5	5	5	5	5	3	4	2	3	3	3	3	3	3	3	3	3	3	5
764	146	1	2	1	2	1	1	2	2	4	4	4	4	4	4	4	4	4	4	4	4	4	4	4	4	4	4	4	4	4	4	4	4	4	4	4	4	4	4	4	4	4	4	4	4	4	4	4	4
765	257	2	3	5	2	4	5	1	3	3	3	3	3	5	5	5	4	4	4	4	4	5	4	4	4	4	5	5	5	5	5	5	5	5	5	5	5	5	4	4	5	4	4	4	4	5	5	5	5
766	224	1	2	2	2	3	2	3	1	4	3	2	2	4	4	4	4	4	4	4	4	4	4	4	4	4	4	4	4	4	4	4	4	4	4	4	4	4	4	4	4	4	3	3	3	4	4	3	4
767	92	2	1	1	1	2	3	2	1	3	2	2	2	3	3	3	3	3	3	3	3	3	3	3	3	3	3	3	3	3	3	3	3	3	3	3	3	3	3	3	3	3	3	3	3	3	3	3	3
768	1248	1	4	5	2	4	3	2	2	4	4	2	2	5	5	5	4	4	3	2	2	5	4	2	1	5	4	5	4	4	5	5	5	5	5	4	5	4	5	4	4	3	4	4	4	3	3	3	5
769	371	2	3	5	2	3	3	2	3	3	2	3	3	4	3	4	3	3	3	3	3	4	4	2	3	4	4	4	4	3	4	4	4	4	4	3	3	3	3	3	3	4	4	4	3	3	4	3	4
770	97	2	1	1	2	2	3	3	2	4	4	4	4	4	4	4	4	4	4	4	4	4	4	4	4	4	4	4	4	4	4	4	4	4	4	4	4	4	4	4	4	4	4	4	4	4	4	4	4
771	364	2	1	2	1	2	3	2	1	2	2	1	3	4	4	4	3	3	3	3	3	4	3	4	4	3	3	3	3	3	4	4	4	4	4	4	3	3	3	3	3	3	4	3	3	4	3	4	4
772	879	2	3	4	2	3	2	1	1	5	2	2	2	4	5	5	2	2	2	2	5	5	2	5	5	5	5	3	3	3	5	5	5	5	5	3	3	3	2	2	3	2	3	3	3	3	3	3	5
773	110	1	2	2	2	3	5	2	2	4	4	4	4	4	4	4	4	4	4	4	4	4	4	4	5	4	4	4	4	4	4	3	3	4	4	4	4	4	4	3	4	4	4	4	4	4	3	4	3
774	293	2	2	4	2	3	5	2	2	5	3	3	3	4	4	4	3	4	4	4	4	5	3	3	3	4	4	4	4	3	4	4	4	4	4	4	4	4	4	4	4	4	4	4	4	4	4	4	4
775	150	2	1	1	2	2	5	1	2	4	4	3	3	4	4	4	4	4	4	4	4	4	4	4	4	4	4	4	4	4	4	4	4	4	4	4	4	4	4	4	4	4	4	4	4	4	4	4	5
776	382	2	3	5	2	4	5	1	2	5	3	3	3	5	5	5	4	4	4	4	4	5	4	5	4	4	4	4	5	5	5	5	5	5	5	4	4	4	4	4	4	4	4	4	4	4	4	4	5
777	125	2	1	1	2	2	4	1	3	4	4	4	4	5	5	5	5	5	3	5	5	5	2	5	5	5	5	5	5	5	5	5	5	5	5	5	5	5	5	5	5	5	5	5	5	5	5	5	5
778	258	1	2	2	2	3	5	1	2	4	3	4	4	4	5	4	3	3	4	4	4	5	3	5	5	5	5	5	5	5	5	5	5	5	5	4	4	4	3	4	4	3	4	4	4	3	4	3	4
779	588	2	1	1	2	2	3	3	1	4	3	3	3	5	5	5	5	5	5	5	5	5	5	4	4	5	5	5	5	5	5	5	5	5	5	5	5	5	3	4	4	2	5	3	1	5	1	5	5
780	598	1	4	5	2	3	5	2	2	4	3	4	4	5	5	5	4	5	4	5	5	4	5	5	4	5	5	5	4	4	5	5	5	5	5	4	4	4	4	4	4	4	4	4	4	5	5	5	5
781	186	2	2	2	2	2	4	2	1	4	2	2	4	4	4	4	4	4	4	4	4	4	4	4	4	4	4	4	4	4	4	4	4	4	4	4	4	4	4	4	4	4	4	4	4	4	4	4	4
782	1252	2	2	2	2	3	1	3	1	5	5	4	5	5	5	5	5	5	5	5	5	5	4	5	5	5	5	5	5	5	5	5	5	5	5	4	5	4	4	5	5	3	5	4	5	5	5	5	5
783	195	1	2	2	2	3	2	1	2	5	4	4	3	4	5	5	5	5	5	5	5	5	5	5	5	5	5	5	5	5	5	5	5	4	5	5	5	4	4	5	5	5	5	4	5	5	5	5	5
784	1346	1	4	5	1	4	2	3	1	4	4	4	3	5	5	5	5	5	4	4	5	5	5	3	3	4	4	4	4	4	4	5	4	4	4	4	4	3	3	3	3	3	3	3	3	3	3	3	5
785	180	2	3	4	2	3	3	1	2	3	2	2	2	4	4	4	4	4	4	4	4	4	4	4	4	4	4	4	4	4	4	4	4	4	4	4	4	4	4	4	4	4	4	4	4	4	4	4	4
786	560	2	3	5	2	3	1	1	2	4	4	3	5	4	4	4	4	5	4	4	4	4	3	4	3	4	3	4	4	4	5	5	4	4	4	3	3	4	3	3	3	3	3	3	3	3	4	4	5
787	92	1	2	1	2	2	5	2	3	2	2	3	2	3	3	3	3	3	3	3	3	3	3	3	3	3	3	3	3	3	3	3	3	3	3	3	3	3	3	3	3	3	3	3	3	3	3	3	3
788	547	1	4	5	2	4	5	2	2	5	4	4	5	5	5	5	5	4	4	5	5	5	5	5	5	5	5	5	5	5	5	5	5	5	5	4	5	5	4	4	5	4	4	4	4	4	5	5	5
789	114	2	1	1	2	1	2	1	1	3	3	4	5	4	4	4	4	4	4	4	4	4	4	5	5	5	5	5	5	5	3	3	3	3	3	4	4	4	4	4	4	4	4	4	4	4	4	4	4
790	653	2	2	3	2	3	1	2	2	3	3	2	4	5	5	5	4	4	4	4	4	5	4	4	5	5	4	5	5	5	4	5	4	5	5	5	5	4	4	4	5	4	4	4	4	5	4	4	5
791	456	2	3	1	2	2	1	3	1	2	2	1	4	5	3	4	3	2	2	3	3	3	3	3	3	3	2	3	2	2	4	4	3	3	3	4	3	3	2	3	2	2	3	2	2	2	3	3	5
792	453	2	3	5	2	4	2	1	3	5	3	4	4	4	4	4	4	4	4	4	4	4	4	5	5	5	4	5	5	5	4	4	4	4	4	4	4	4	4	4	4	4	4	4	4	4	4	4	5
793	165	2	1	1	2	1	2	2	3	4	4	4	4	4	4	4	4	5	4	4	5	4	4	4	4	4	4	4	4	4	4	4	4	5	5	4	4	4	4	4	4	4	4	4	4	5	5	4	4
794	82	2	1	1	2	1	1	2	1	3	3	3	3	3	3	3	3	3	3	3	3	3	3	3	3	3	3	3	3	3	3	3	3	3	3	3	3	3	3	3	3	3	3	3	3	3	3	3	3
795	137	2	1	1	2	1	2	1	1	5	4	4	5	5	5	5	5	5	5	5	5	5	5	5	5	5	5	5	5	5	5	5	5	5	5	5	5	5	5	5	5	5	5	5	5	5	5	5	5
796	455	2	2	3	2	1	2	3	1	4	3	3	3	5	5	5	5	4	4	4	4	5	4	5	5	5	5	5	5	5	5	5	5	5	5	5	5	5	5	5	5	5	5	5	5	5	5	4	5
797	117	2	3	2	2	2	2	1	1	3	3	3	3	5	5	5	5	5	5	5	5	5	5	5	5	5	5	5	5	5	5	5	5	5	5	5	5	5	5	5	5	5	5	5	5	5	5	5	5
798	356	2	2	3	2	3	1	1	1	4	3	3	3	4	4	4	3	3	3	4	4	4	3	4	4	4	4	4	4	4	3	3	3	3	3	3	3	3	3	3	3	3	3	3	3	3	3	3	4
799	498	2	2	2	2	2	1	1	2	4	3	3	5	5	5	5	4	4	4	4	4	5	4	4	4	5	5	5	4	3	5	5	5	5	5	5	5	5	5	5	5	2	4	4	5	5	5	4	5
800	838	2	4	5	2	4	2	1	2	4	2	3	1	5	5	3	4	4	3	3	4	5	4	5	5	5	4	4	4	4	3	5	5	5	4	3	4	3	3	4	4	2	3	3	2	2	2	3	5
801	201	1	2	1	1	2	5	3	2	4	3	2	4	4	4	4	4	4	4	4	4	4	4	4	4	4	4	4	4	4	4	4	4	4	4	4	4	4	4	4	4	4	4	4	4	4	4	4	4
802	546	1	4	5	2	3	5	2	3	1	2	1	2	5	5	5	2	3	2	3	2	4	2	4	4	4	4	4	3	2	4	4	4	3	3	3	3	3	2	3	3	2	3	2	2	3	4	2	5
803	117	2	1	1	2	2	3	1	2	4	4	4	4	4	4	4	4	4	4	4	4	4	4	4	4	4	4	4	4	4	4	4	4	4	4	4	4	4	4	4	4	4	4	4	4	4	4	4	4
804	456	2	3	4	2	4	3	1	2	4	4	3	4	5	5	5	3	3	3	4	4	4	3	5	4	5	5	4	4	4	5	5	5	5	4	3	3	3	3	3	3	2	3	2	2	2	2	3	5
805	111	2	1	1	2	2	1	2	1	3	3	3	4	5	5	5	5	5	5	5	5	5	5	5	5	5	5	5	5	5	4	4	4	4	4	4	4	4	4	4	4	4	4	4	4	4	4	4	5
806	147	2	2	3	2	3	5	1	2	4	4	2	4	4	4	4	4	4	4	4	4	4	4	4	4	4	4	4	4	4	4	4	4	4	4	4	4	4	4	4	4	4	4	4	4	4	4	4	4
807	173	2	1	1	2	2	1	1	1	3	1	2	3	4	4	4	4	4	4	3	3	3	3	4	4	4	4	4	4	4	4	4	4	4	4	4	4	4	4	4	4	2	4	5	2	3	3	3	4
808	1190	2	3	5	2	3	5	1	1	3	3	3	3	5	5	5	4	4	4	4	5	4	3	4	4	5	5	5	5	5	5	5	5	5	5	4	4	4	3	4	4	4	4	4	3	4	4	4	5
809	292	2	3	5	2	4	3	1	3	3	4	3	3	5	5	5	5	3	3	4	4	4	4	4	4	4	3	4	4	4	5	5	4	4	4	3	4	3	3	3	3	3	3	3	3	3	3	3	5
810	135	1	2	3	3	3	2	1	2	4	4	4	4	4	4	4	4	4	4	4	4	4	4	4	4	4	4	4	4	4	4	4	4	4	4	4	4	4	4	4	4	4	4	4	4	4	4	4	4
811	817	1	3	5	2	2	5	3	3	4	4	4	4	5	5	5	5	5	4	5	5	5	4	5	5	5	5	5	5	4	5	5	5	5	5	4	5	5	5	5	5	4	5	5	5	4	5	5	5
812	369	2	2	1	2	2	1	3	1	4	2	2	4	4	4	4	4	3	3	3	3	4	3	3	3	4	4	4	4	4	4	4	4	4	4	3	3	3	3	3	3	3	3	3	3	3	3	3	4
813	438	2	2	2	2	3	1	3	1	3	3	1	1	5	4	5	4	4	4	4	4	4	3	4	4	4	4	4	4	4	4	4	4	4	4	4	4	4	3	4	3	1	2	1	1	3	3	3	5
814	747	2	2	3	2	3	5	2	2	5	4	5	4	5	5	5	5	5	5	5	5	5	4	5	5	5	5	5	5	5	5	5	5	5	5	5	4	4	4	4	4	1	4	4	4	4	4	4	5
815	308	2	1	1	2	2	5	2	2	3	2	1	4	4	4	4	4	4	4	4	4	4	4	4	4	4	4	4	4	4	4	4	4	5	4	4	4	4	4	4	4	4	4	4	4	4	4	4	5
816	2111	1	3	4	2	3	5	2	3	1	1	2	2	4	3	2	1	2	2	2	2	2	3	3	3	4	2	4	3	4	3	2	2	2	4	4	3	2	2	4	3	2	2	3	3	2	3	2	3
817	592	1	4	5	1	4	1	2	2	3	3	3	3	4	4	4	3	4	4	4	4	4	4	5	4	4	4	4	4	4	5	5	4	4	4	4	4	4	4	4	4	4	4	4	4	4	4	4	4
818	255	2	2	2	2	2	4	1	2	4	3	5	5	5	5	5	5	5	5	5	5	5	5	4	4	5	5	5	5	5	5	5	5	5	5	4	5	5	5	5	5	4	5	5	5	5	5	3	5
819	419	2	2	2	2	3	3	2	3	1	1	1	5	3	4	4	4	4	4	4	4	5	3	1	1	5	5	5	4	5	5	4	5	5	5	4	4	4	4	4	4	4	4	4	4	5	5	5	5
820	163	2	2	2	2	2	5	2	3	1	1	1	1	2	2	2	2	2	2	2	2	2	1	1	2	2	2	2	2	1	3	3	3	3	3	3	3	3	1	1	1	1	1	1	1	1	1	1	5
821	91	1	4	5	1	2	2	3	1	1	1	1	1	1	1	1	1	1	1	1	1	1	1	1	1	1	1	1	1	1	1	1	1	1	1	1	1	1	1	1	1	1	1	1	1	1	1	1	1
822	177	2	2	4	2	3	3	1	3	4	4	4	5	5	5	5	5	5	5	5	5	5	5	5	5	5	5	5	5	5	5	5	5	5	5	5	5	5	5	5	5	5	5	5	5	5	5	5	5
823	229	2	2	2	2	2	1	1	1	5	4	4	4	5	5	5	4	4	4	5	5	5	4	5	5	5	5	5	5	5	5	5	5	5	5	5	4	4	4	4	4	4	4	4	4	4	4	4	5
824	720	1	4	5	1	4	5	1	2	4	4	4	4	5	5	5	4	4	3	4	4	2	3	5	5	5	5	5	5	5	5	5	5	5	5	4	5	5	4	4	4	4	4	4	4	4	4	4	4
825	549	2	4	5	1	4	1	2	1	4	3	3	4	5	5	5	4	4	4	4	5	5	4	5	4	5	4	5	4	4	5	5	5	5	5	5	5	4	4	5	5	3	5	5	5	4	4	4	5
826	185	1	4	5	2	3	5	2	1	3	3	3	3	4	4	4	4	4	4	4	4	4	3	4	3	3	5	3	3	3	4	4	4	5	5	4	4	2	4	4	3	3	4	3	3	4	4	4	4
827	500	2	2	1	2	2	5	2	1	1	4	2	2	5	4	4	4	3	3	3	3	3	3	3	4	3	3	3	3	3	4	3	3	3	3	3	3	3	3	3	3	3	3	3	3	4	4	3	3
828	264	2	1	1	2	1	5	2	2	3	3	3	3	5	5	5	4	5	5	5	5	5	5	5	5	5	5	5	5	5	5	5	5	5	5	5	5	5	5	5	5	5	5	5	5	5	5	5	5
829	179	2	1	1	2	2	2	1	1	5	4	3	5	5	5	4	4	4	3	4	4	4	4	5	5	5	5	5	5	5	4	4	4	4	4	4	4	4	4	4	4	4	4	4	4	4	4	4	4
830	452	1	3	4	2	3	5	2	2	4	2	3	4	4	4	4	4	4	4	4	4	4	4	4	4	4	4	4	4	4	4	4	4	4	4	4	4	4	4	4	4	3	3	2	2	3	3	3	3
831	127	2	1	1	2	2	2	1	3	3	2	2	2	5	5	5	5	5	5	5	5	5	5	5	5	5	5	5	5	5	5	5	5	5	5	5	5	5	5	5	5	5	5	5	5	5	5	5	5
832	388	2	2	3	2	3	2	3	1	4	3	3	1	5	5	5	4	4	4	4	4	4	4	4	4	5	5	5	4	4	3	4	4	4	4	4	4	4	4	4	4	3	4	3	3	4	4	3	5
833	94	2	1	1	2	1	1	1	1	4	4	4	4	4	4	4	4	4	3	4	4	4	4	4	4	4	4	4	4	4	4	4	4	4	4	5	4	4	4	4	5	4	4	4	4	5	4	4	4
834	459	2	3	5	2	3	3	2	2	4	3	3	3	5	5	5	4	4	4	4	4	4	4	5	4	5	4	5	4	4	5	5	4	5	5	4	5	4	4	4	5	4	5	4	4	5	4	4	5
835	634	1	4	5	1	3	5	2	2	4	4	3	4	5	5	5	4	5	4	5	5	5	4	5	5	5	5	5	5	5	4	5	5	5	4	5	5	4	5	5	5	4	5	5	4	5	5	4	5
836	374	1	3	4	2	2	5	2	2	2	2	1	2	4	4	4	1	4	4	4	4	4	2	3	3	4	4	4	3	3	3	3	3	3	3	3	3	3	3	3	3	3	3	3	3	3	3	3	4
837	87	1	3	5	2	2	1	3	1	1	1	1	1	1	1	1	1	1	1	1	1	1	1	1	1	1	1	1	1	1	1	1	1	1	1	1	1	1	1	1	1	1	1	1	1	1	1	1	1
838	225	2	3	5	2	3	2	2	1	3	2	2	1	5	5	5	3	4	3	2	2	3	3	3	2	3	3	3	3	3	3	4	3	3	3	4	4	3	2	3	3	2	3	3	2	2	2	2	3
839	155	1	1	1	2	1	5	2	1	4	4	4	4	5	5	5	5	5	5	5	5	5	5	5	5	5	5	5	5	5	5	5	5	5	5	5	5	5	5	5	5	5	5	5	5	5	5	5	5
840	164	2	2	1	2	2	5	2	3	2	2	3	1	4	4	4	4	4	4	4	4	4	4	3	3	3	3	3	3	4	4	4	4	4	4	3	3	3	4	4	4	4	4	4	4	4	4	4	4
841	102	2	2	3	2	3	2	1	1	5	5	5	5	4	4	4	4	4	4	4	4	4	4	4	4	4	4	4	4	4	4	4	4	4	4	4	4	4	4	4	4	4	4	4	4	4	4	4	4
842	178	2	3	5	2	4	5	1	3	2	2	3	2	3	4	4	3	3	3	3	3	3	3	3	3	3	3	3	3	3	3	4	3	3	3	3	3	3	3	3	3	3	3	3	3	3	3	3	3
843	589	2	3	5	2	4	5	1	2	4	3	3	4	5	5	5	3	3	3	5	4	5	3	4	4	4	4	4	4	4	5	5	5	5	5	4	3	3	3	3	3	3	3	3	3	3	3	3	5
844	11297	1	3	3	2	3	2	3	1	4	3	3	3	4	4	4	4	4	4	4	4	4	4	4	4	4	4	4	4	4	4	4	4	4	4	4	4	4	4	4	4	4	4	4	4	4	4	4	4
845	166	2	2	3	2	3	2	1	2	4	3	2	4	5	5	5	5	5	5	5	5	5	5	5	5	5	5	5	5	5	5	5	5	5	5	5	5	5	5	5	5	5	5	5	5	4	4	4	5
846	136	2	1	1	2	2	5	1	2	3	4	3	3	3	3	3	3	3	3	3	3	3	3	3	3	3	3	3	3	3	3	3	3	3	3	3	3	3	3	3	3	3	3	3	3	3	3	3	3
847	542	2	3	2	2	2	2	2	1	3	3	2	4	5	5	5	4	4	4	4	5	5	4	4	4	5	5	5	5	4	5	5	5	5	5	4	4	4	4	4	4	3	4	3	3	3	4	3	5
848	126	1	2	1	2	2	5	2	2	4	4	4	4	4	4	4	4	4	4	4	4	4	4	4	4	4	4	4	4	4	4	4	4	4	4	4	4	4	4	4	4	4	4	4	4	4	4	4	4
849	1336	2	4	5	2	3	5	2	2	4	4	4	3	5	5	5	4	5	5	5	5	5	5	5	5	5	5	5	5	5	4	5	5	5	5	5	5	4	4	4	5	4	5	5	5	5	5	5	5
850	252	2	2	1	2	2	1	2	1	4	4	3	4	4	4	4	4	4	4	4	4	4	4	4	4	4	4	4	4	4	4	4	4	4	4	4	4	4	4	4	4	3	4	3	3	4	4	4	4
851	70	1	1	2	2	3	5	2	1	4	4	4	4	4	4	4	4	4	4	4	4	4	4	4	4	4	4	4	4	4	4	4	4	4	4	4	4	4	4	4	4	4	4	4	4	4	4	4	4
852	293	2	3	3	2	4	1	2	2	2	2	2	4	4	4	4	3	2	2	3	3	4	2	3	3	3	3	4	3	3	2	4	2	3	2	2	2	2	2	1	1	1	1	1	1	1	1	1	5
853	321	2	1	1	2	3	3	2	1	3	2	2	1	3	3	3	2	2	2	2	2	3	3	2	2	3	3	3	3	3	5	5	3	3	3	3	3	3	3	3	2	2	2	2	2	2	2	2	4
854	321	2	2	3	2	3	5	1	2	3	3	3	3	3	3	3	3	3	3	3	3	3	3	4	4	4	4	4	4	3	4	4	4	4	4	4	4	4	4	4	4	4	4	4	4	4	4	4	4
855	283	2	3	5	1	3	2	1	1	4	3	3	4	4	4	4	4	4	4	4	4	4	4	4	4	4	4	4	4	4	4	4	4	4	4	4	4	4	4	4	4	4	4	4	4	4	4	4	4
856	408	1	3	5	2	3	5	2	2	4	4	3	4	5	5	5	5	5	5	5	5	5	5	5	5	5	5	5	5	5	5	5	5	5	5	5	5	5	5	5	5	5	5	5	5	5	5	5	5
857	103	2	1	1	2	2	5	2	2	3	3	3	3	4	4	4	4	4	4	4	4	4	4	4	4	4	4	4	4	4	4	4	4	4	4	4	4	4	4	4	4	4	4	4	4	4	4	4	4
858	608	1	2	3	2	3	1	3	1	4	3	4	2	5	5	5	4	4	4	4	4	4	4	4	4	4	5	5	5	4	4	4	4	4	4	3	4	3	4	4	4	3	4	4	3	4	4	4	4
859	216	2	3	5	2	4	2	3	1	3	2	2	2	3	3	3	2	3	4	4	3	2	3	2	3	3	4	4	3	4	2	3	3	3	3	2	3	3	3	3	3	3	3	4	2	4	3	3	3
860	140	2	2	2	3	3	5	1	3	4	3	3	4	4	4	4	4	4	4	4	4	4	4	4	4	4	4	4	4	4	4	4	4	4	4	4	4	4	4	3	3	3	4	3	4	3	4	4	3
861	142	2	3	5	2	3	2	1	2	4	4	4	4	5	5	5	5	5	5	5	5	5	5	5	5	5	5	5	5	5	4	4	5	5	4	5	5	5	5	5	5	5	5	5	5	5	5	5	5
862	474	2	4	5	2	3	5	2	2	4	3	2	1	3	3	3	2	3	2	2	3	2	2	3	3	3	3	3	2	2	3	3	3	3	3	3	3	2	3	3	3	2	3	2	2	3	2	2	4
863	377	2	4	5	2	3	1	1	2	3	3	3	4	5	5	5	3	3	3	4	4	4	4	5	5	4	4	4	4	4	5	5	3	3	3	3	3	3	3	3	3	3	3	3	3	3	3	3	5
864	96	2	1	1	2	2	5	2	2	2	3	3	2	4	5	5	5	5	5	5	5	5	5	5	5	5	5	5	5	5	5	5	5	5	5	5	5	5	5	5	5	5	5	5	5	5	5	5	5
865	1231	2	4	5	2	4	5	1	2	3	3	1	1	4	4	4	4	3	3	5	5	4	3	5	5	4	5	4	3	3	4	4	4	4	4	3	3	3	3	3	3	3	3	3	3	4	4	3	5
866	127	2	1	2	2	2	2	1	1	5	5	4	5	5	5	5	5	5	5	5	5	5	5	5	5	5	5	5	5	5	5	5	5	5	5	5	5	5	5	5	5	5	5	5	5	5	5	5	5
867	233	2	2	2	2	2	3	2	2	3	3	3	4	4	4	4	4	4	4	4	4	4	4	4	4	4	4	4	4	4	4	4	4	4	4	4	4	4	4	4	4	4	4	4	4	4	4	4	4
868	118	2	1	1	2	2	1	1	3	1	1	4	5	5	5	5	5	5	5	5	5	5	5	5	5	5	5	5	5	5	5	5	5	5	5	5	5	5	5	5	5	5	5	5	5	5	5	5	5
869	342	1	4	5	1	4	1	2	1	3	2	3	2	5	5	5	5	5	5	5	5	5	4	5	5	5	5	5	5	5	5	5	5	5	5	4	4	4	4	3	4	3	4	3	3	3	4	3	5
870	309	2	1	1	2	2	5	2	3	2	3	3	4	4	4	4	2	2	2	3	4	4	2	4	4	4	4	4	4	4	4	4	4	4	3	4	4	4	3	4	4	2	4	3	3	3	3	3	5
871	219	2	2	3	2	3	2	1	1	5	2	2	3	5	5	5	5	5	5	5	5	5	5	5	5	5	5	5	5	5	5	5	5	5	5	5	5	5	5	5	5	5	5	5	5	5	5	5	5
872	379	1	4	5	2	4	5	1	3	4	3	4	4	4	4	5	4	4	4	4	4	4	4	5	5	4	4	4	4	4	4	4	4	4	4	4	4	4	4	4	4	4	4	4	4	4	4	4	4
873	401	2	1	1	2	2	5	1	2	4	3	4	2	4	4	5	5	4	2	3	3	4	3	4	3	4	4	4	4	4	4	5	5	5	5	5	4	5	5	4	4	4	4	4	4	4	4	4	5
874	453	1	3	4	2	3	2	3	1	4	3	3	3	4	4	4	3	4	4	5	4	5	4	5	5	4	4	4	4	4	5	4	5	5	5	3	4	5	4	5	4	4	4	3	3	3	3	3	5
875	272	2	3	5	3	3	3	1	3	4	3	3	4	4	4	4	3	3	3	4	4	4	4	5	5	4	4	5	5	5	4	4	4	4	4	4	4	4	4	4	5	4	4	5	5	4	4	5	5
876	90	2	1	1	2	2	5	2	3	3	3	3	3	3	3	3	3	3	3	3	3	3	3	3	3	3	3	3	3	3	3	3	3	3	3	3	3	3	3	3	3	3	3	3	3	3	3	3	3
877	157	2	3	2	1	2	2	3	1	4	3	4	4	4	4	4	4	4	2	4	4	4	4	4	4	4	4	4	4	4	4	4	4	4	4	4	4	4	4	4	4	4	4	4	4	4	4	4	4
878	510	2	1	1	2	2	1	2	2	4	2	2	4	5	5	5	5	5	5	4	5	5	4	3	3	5	5	5	5	5	5	5	5	5	5	4	4	4	4	5	4	3	4	4	4	4	4	3	5
879	971	1	4	5	2	4	3	1	3	1	1	1	4	3	3	3	3	3	3	2	3	4	2	3	4	3	3	3	2	3	4	4	4	4	3	3	2	2	2	3	2	1	3	2	2	2	2	3	4
880	131	2	1	1	2	3	1	2	3	4	4	3	1	5	5	5	5	5	5	5	5	5	5	1	2	4	4	4	4	4	5	5	5	5	5	5	5	5	5	5	5	5	5	5	5	5	5	5	5
881	401	2	2	2	2	3	5	3	1	4	3	2	2	4	4	4	2	3	1	2	2	4	1	2	2	3	3	4	3	3	4	4	4	4	4	2	3	3	3	3	3	1	3	2	2	3	2	2	5
882	813	2	2	3	2	2	5	1	2	5	2	2	4	5	5	4	4	5	3	3	5	4	4	4	5	4	4	4	4	4	5	5	4	4	4	4	4	4	4	4	4	3	5	3	3	3	4	4	5
883	119	2	1	2	2	2	1	1	1	4	3	3	4	4	4	4	4	4	4	3	4	4	4	3	4	4	4	4	4	4	4	4	4	4	4	4	4	4	4	4	4	4	4	4	4	4	4	4	4
884	271	2	2	2	2	2	4	1	1	4	3	3	3	4	4	4	3	4	4	4	4	4	3	4	4	4	4	4	4	4	4	4	4	4	4	4	4	4	4	4	4	4	4	4	4	4	4	4	4
885	101	1	4	5	1	4	2	3	1	3	3	3	3	4	4	4	4	4	4	4	4	4	4	4	4	4	4	4	4	4	4	4	4	4	4	4	4	4	4	4	4	4	4	4	4	4	4	4	4
886	405	2	4	5	2	4	1	1	2	4	4	4	4	5	5	5	5	5	5	5	5	5	5	5	5	5	5	5	5	5	5	5	5	5	5	5	5	5	5	5	5	4	5	5	5	5	5	5	5
887	355	2	4	4	1	4	2	2	1	3	3	3	3	5	5	5	3	3	3	5	5	5	3	5	5	5	5	5	3	3	5	5	5	5	5	5	5	3	4	3	4	3	4	4	3	3	4	4	5
888	738	1	4	5	2	4	3	1	3	3	2	3	5	4	5	4	2	4	2	3	3	3	2	4	4	4	4	4	4	3	4	4	3	3	3	3	3	3	3	3	3	2	3	3	2	2	3	2	5
889	157	1	2	2	1	2	2	2	1	2	3	3	2	4	4	4	4	4	4	4	4	4	4	4	3	4	4	4	4	4	4	4	4	4	4	4	4	4	4	4	4	4	4	4	4	4	4	4	4
890	278	2	1	2	2	2	5	1	2	4	4	3	3	5	5	5	4	4	4	4	4	5	4	4	3	5	5	5	5	4	5	5	5	5	5	4	5	4	4	4	4	4	4	4	4	4	4	4	5
891	924	2	4	5	1	4	1	2	1	3	3	3	3	3	3	3	3	3	3	3	3	3	3	4	4	4	4	4	4	4	3	3	3	3	3	3	3	3	3	3	3	3	3	3	3	3	3	3	4
892	789	2	3	5	1	4	1	3	1	4	1	1	2	4	4	3	3	3	2	3	2	3	2	4	4	4	4	4	4	4	4	4	4	4	4	2	3	3	1	2	4	1	3	2	1	1	1	1	3
893	2224	2	2	3	2	3	2	3	1	4	1	1	2	3	2	3	1	1	1	2	2	5	1	1	1	4	4	3	5	4	5	5	3	3	3	2	2	1	2	3	3	1	3	1	1	2	3	3	5
894	801	2	4	5	1	4	1	3	1	3	3	3	3	5	5	4	3	3	2	4	5	3	3	4	3	5	5	5	4	5	4	5	5	5	5	4	4	4	3	3	3	3	4	4	3	4	4	4	4
895	97	2	2	2	2	3	5	2	3	2	2	2	2	5	5	5	3	3	3	3	3	3	3	3	3	3	3	3	3	3	3	3	3	3	3	3	3	3	3	3	3	3	3	3	3	3	3	3	3
896	97	2	2	2	3	3	5	2	2	4	4	4	4	5	5	5	5	5	5	5	5	5	5	4	4	4	4	4	4	4	4	4	4	4	4	4	4	4	4	4	4	4	4	4	4	4	4	4	4
897	268	1	3	5	2	3	4	1	1	4	3	2	5	5	5	5	5	5	5	4	5	5	5	5	5	5	5	5	5	5	5	5	5	5	5	5	5	5	5	5	5	5	5	5	5	5	5	5	5
898	323	2	1	1	2	2	1	2	3	3	4	2	2	3	3	3	3	3	3	3	3	3	3	3	3	3	3	3	3	3	3	4	4	4	4	4	4	4	4	4	4	4	4	4	4	4	4	4	3
899	148	2	2	2	2	3	1	2	1	4	4	4	4	5	5	5	5	5	5	5	5	5	5	5	5	5	5	5	5	5	5	5	5	5	5	5	5	5	5	5	5	5	5	5	5	5	5	5	5
900	709	2	4	5	2	4	5	2	2	3	3	3	3	5	5	5	1	1	1	3	3	4	1	2	2	4	3	5	5	4	5	5	5	5	5	2	3	2	2	3	3	2	3	2	2	3	3	3	5
901	316	2	3	3	2	2	1	1	1	5	4	5	5	5	5	5	4	5	4	5	5	5	4	5	5	5	5	5	5	5	5	5	5	5	5	5	5	5	5	5	5	5	5	5	5	5	5	5	5
902	159	2	2	3	2	2	5	1	3	2	2	3	3	3	3	3	3	3	3	3	3	3	3	3	3	3	3	3	3	3	3	3	3	3	3	3	3	3	3	3	3	3	3	3	3	3	3	3	3
903	369	2	3	5	2	4	2	1	2	5	3	4	4	4	4	4	4	4	4	4	4	4	4	4	4	4	4	4	4	4	4	4	4	4	4	4	4	4	4	4	4	4	4	4	4	4	4	4	4
904	519	2	3	5	2	4	1	2	2	4	4	4	2	5	5	5	3	3	3	3	5	5	3	4	4	4	5	5	5	5	4	5	5	5	4	4	5	5	3	3	4	4	4	4	4	4	4	4	5
905	79	1	1	1	1	1	2	3	1	3	3	3	3	4	4	4	4	4	4	4	4	4	4	4	4	4	4	4	4	4	3	2	2	2	2	2	2	2	4	4	4	4	4	4	4	4	4	4	4
906	159	1	1	2	2	2	2	3	1	4	4	4	4	4	4	4	4	4	4	4	4	4	4	4	4	4	4	4	4	4	4	4	4	4	4	4	4	4	4	4	4	4	4	4	4	4	4	4	4
907	422	2	3	5	2	4	2	1	2	4	4	3	4	5	5	4	4	4	4	4	4	4	4	4	4	4	4	4	4	4	4	5	5	4	4	5	4	4	4	4	4	4	4	4	4	4	5	4	5
908	145	2	1	1	1	2	3	2	2	4	3	4	5	5	5	5	5	5	5	5	5	5	5	5	5	5	5	5	5	5	5	5	5	5	5	5	5	5	5	5	5	5	5	5	5	5	5	5	5
909	179	2	1	1	2	2	2	1	3	1	1	2	3	3	3	3	3	3	3	3	3	3	3	3	3	3	3	3	3	3	3	3	3	3	3	3	3	3	3	3	3	3	3	3	3	3	3	3	3
910	136	2	3	5	2	4	5	1	3	3	3	3	3	4	4	4	4	4	4	4	4	4	4	4	4	4	4	4	4	4	4	4	4	4	4	4	4	4	4	4	4	4	4	4	4	4	4	4	4
911	160	2	1	2	2	2	1	3	1	4	3	4	4	4	4	4	4	4	4	4	4	4	4	4	4	4	4	4	4	4	4	4	4	4	4	4	4	4	5	3	5	2	4	3	3	3	3	3	5
912	1115	1	4	5	2	2	5	1	3	1	1	1	3	5	5	5	1	1	1	5	5	3	3	4	5	5	5	5	4	4	5	5	5	5	5	3	3	3	1	2	4	2	3	1	1	1	2	3	5
913	341	2	2	2	2	3	3	3	1	5	1	1	5	5	4	5	4	5	4	5	5	5	4	5	5	5	5	5	5	4	5	5	5	5	5	4	5	5	4	5	5	2	5	5	4	4	5	4	5
914	197	2	1	1	2	2	1	2	1	5	4	4	5	5	5	5	4	4	4	5	5	5	5	5	5	5	5	5	5	5	5	5	5	5	5	4	5	5	4	5	5	3	5	5	5	5	5	5	5
915	239	1	1	1	2	2	2	2	1	4	2	2	4	5	4	4	5	4	5	3	4	3	4	5	4	5	4	4	4	5	4	4	4	4	4	4	4	3	4	3	4	3	4	3	4	3	4	3	4
916	452	2	4	5	2	4	2	2	2	4	3	2	2	3	3	4	3	3	3	4	4	4	3	5	3	4	4	4	4	4	4	4	4	4	4	3	3	4	4	4	4	3	3	2	3	4	4	2	4
917	625	2	3	5	1	3	2	1	1	4	3	3	3	4	4	4	3	3	3	4	4	4	3	4	4	4	4	5	4	4	4	4	4	4	4	4	4	3	4	4	4	3	4	4	3	4	4	4	4
918	242	2	1	1	2	1	2	1	3	4	3	3	4	4	4	4	4	4	4	4	4	4	4	4	4	4	4	4	4	4	4	4	4	4	4	4	4	4	4	4	4	4	4	4	4	4	4	4	4
919	228	2	4	5	2	4	1	1	3	4	3	3	2	3	3	3	3	3	3	3	3	3	3	3	3	3	3	3	3	3	3	3	3	3	3	3	3	3	3	3	3	3	3	3	3	3	3	3	3
920	380	2	2	2	2	3	1	2	2	3	2	1	2	5	4	4	1	1	1	1	1	3	1	1	1	2	1	3	1	1	4	4	3	4	1	1	1	1	1	2	2	1	1	1	2	1	1	1	3
921	413	2	2	2	2	2	1	1	1	3	4	3	3	5	5	5	3	4	4	4	4	4	4	5	5	5	5	5	5	5	4	4	5	5	4	4	4	4	3	4	4	3	4	4	3	4	4	3	5
922	368	2	3	5	2	3	2	1	1	4	1	1	2	5	5	5	2	3	2	4	4	4	2	4	4	4	4	4	4	3	5	5	3	3	2	4	3	2	3	3	3	3	3	3	2	2	3	3	5
923	459	2	2	3	2	3	3	1	3	2	2	3	3	4	4	4	3	2	2	2	2	3	2	3	3	3	2	3	2	3	3	3	3	3	3	3	2	2	3	3	3	2	2	2	2	2	2	2	5
924	78	2	3	4	2	3	5	1	3	3	3	3	3	3	3	3	3	3	3	3	3	3	3	3	3	3	3	3	3	3	3	3	3	3	3	3	3	3	3	3	3	3	3	3	3	3	3	3	3
925	172	1	2	2	2	1	2	3	1	4	4	4	4	4	4	4	4	4	4	4	4	4	4	4	4	4	4	4	4	4	4	4	4	4	4	4	4	4	4	4	4	4	4	4	4	4	4	4	4
926	199	2	2	2	2	1	2	2	1	5	4	4	4	5	4	5	5	5	4	5	5	5	5	5	5	5	5	5	5	5	5	5	5	5	5	5	5	5	4	4	5	4	5	4	5	4	5	4	5
927	241	2	3	4	2	4	5	1	3	3	3	3	4	5	5	5	5	5	5	5	5	5	5	5	4	4	4	4	4	4	5	5	5	5	4	4	4	4	4	4	4	4	4	4	4	4	4	4	5
928	381	2	1	2	2	3	5	2	3	4	4	4	3	5	5	5	5	5	5	5	5	5	5	3	3	3	3	3	3	3	5	5	5	5	5	5	5	5	5	5	5	5	5	5	5	5	5	5	5
929	141	2	1	2	2	2	2	1	2	3	3	3	3	5	5	5	5	5	5	5	5	5	5	5	5	5	5	5	5	5	5	5	5	5	5	5	5	5	5	5	5	5	5	5	5	5	5	5	5
930	501	2	1	1	2	2	4	1	1	5	4	4	5	5	5	5	4	5	4	5	5	5	5	4	5	5	5	5	5	4	5	5	5	5	5	4	5	5	4	5	5	2	5	4	5	5	5	4	5
931	108	2	4	5	2	3	3	2	2	4	4	4	4	4	4	4	4	4	4	4	4	4	4	4	4	4	4	4	4	4	4	4	4	4	4	4	4	4	4	4	4	4	4	4	4	4	4	4	4
932	64	2	1	1	2	2	1	1	1	4	3	4	5	4	4	4	4	4	4	4	4	4	4	5	4	4	4	4	4	4	4	4	4	4	4	4	4	4	4	4	4	4	4	4	4	4	4	4	4
933	399	2	2	3	2	3	5	1	3	2	3	3	3	4	4	4	2	2	2	4	4	4	2	2	2	4	4	4	3	2	5	5	4	4	3	2	2	2	3	2	3	2	2	2	2	1	1	2	4
934	1052	2	3	5	2	3	2	1	1	4	3	3	2	4	4	4	3	3	3	3	3	3	3	3	3	4	4	4	3	4	4	4	4	4	4	3	3	3	3	3	3	2	4	4	4	4	4	4	5
935	582	1	2	1	2	2	4	1	3	3	2	3	2	5	5	5	4	4	3	4	4	5	4	4	4	4	4	5	4	4	5	5	5	5	5	4	4	4	4	4	4	4	4	4	4	4	4	4	5
936	154	2	2	2	2	2	2	2	1	3	3	3	3	4	4	4	3	3	3	2	2	3	3	3	3	3	3	3	3	3	4	4	4	4	4	3	3	3	3	3	3	3	3	3	3	2	3	3	4
937	857	1	3	5	2	3	4	1	1	4	4	3	4	5	5	5	5	4	4	4	5	5	5	5	5	5	5	5	5	5	5	4	5	5	5	5	5	5	5	5	5	5	5	5	5	5	5	5	5
938	711	1	4	5	2	4	5	2	2	3	4	3	4	4	5	5	4	4	4	4	4	4	4	5	4	4	4	4	4	4	4	5	5	4	4	4	4	4	4	4	4	5	4	4	4	4	4	4	4
939	883	1	3	5	2	4	3	2	2	4	3	3	4	5	5	4	3	3	3	4	4	3	2	4	4	5	4	4	4	3	5	5	5	5	4	4	4	3	3	3	4	2	4	4	3	4	4	2	5
940	474	2	1	1	3	1	3	1	3	2	3	3	5	5	5	5	4	4	4	4	5	5	5	5	4	5	5	5	5	5	4	4	4	4	5	3	3	3	2	4	4	2	4	2	3	2	2	1	4
941	169	2	2	4	2	3	3	1	3	2	2	2	2	4	4	4	4	4	4	4	4	4	3	3	3	3	3	3	3	3	4	4	4	4	4	4	4	4	3	3	3	3	3	3	3	3	3	3	5
942	127	1	1	1	2	2	5	1	3	3	4	3	3	4	5	4	5	5	5	5	5	4	4	4	4	4	3	4	3	3	3	5	4	5	5	5	4	3	4	3	4	2	5	3	4	3	4	3	5
943	614	1	4	5	2	4	5	2	3	4	3	4	3	4	4	5	4	4	2	3	4	4	2	5	4	4	4	5	5	4	5	5	5	5	4	4	4	4	5	4	5	3	4	3	3	3	4	4	5
944	196	1	3	5	2	4	2	2	1	5	3	3	4	4	4	4	4	3	3	4	4	4	3	3	4	4	4	4	4	4	4	4	4	4	4	4	4	4	4	4	4	4	4	3	4	4	4	4	4
945	584	1	3	5	2	3	2	2	2	4	3	3	4	4	4	5	3	3	2	4	4	4	2	4	3	4	4	4	3	3	4	5	4	3	3	3	3	2	3	3	2	2	3	2	2	2	2	2	5
946	96	2	1	1	2	2	5	1	3	3	3	4	4	5	5	5	5	5	5	5	5	5	5	5	5	5	5	5	5	5	4	4	4	4	4	4	4	4	4	4	4	4	4	4	4	4	4	4	4
947	470	1	3	5	2	4	2	2	3	3	3	3	3	4	5	4	4	3	3	4	3	3	3	1	3	3	4	4	4	4	3	3	4	3	3	3	3	4	3	3	3	2	3	3	3	3	3	3	3
948	1055	1	4	5	2	4	5	2	2	5	3	3	3	5	4	5	3	4	3	3	3	3	3	5	5	4	3	4	3	3	3	3	4	4	4	3	3	3	3	3	4	2	3	3	3	3	3	3	5
949	358	1	3	4	2	4	5	1	3	3	2	3	3	4	4	5	4	4	4	4	4	4	4	4	4	4	4	4	4	4	4	4	4	4	4	4	4	4	4	4	4	4	4	4	4	4	4	4	5
950	110	2	1	1	2	2	5	3	2	2	2	2	2	4	4	4	4	4	4	4	4	4	4	4	4	4	4	4	4	4	4	4	4	4	4	4	4	4	4	4	4	4	4	4	4	4	4	4	4
951	246	2	2	1	2	1	5	2	1	2	2	4	4	5	5	5	3	3	3	3	3	3	3	3	3	3	3	3	3	3	3	3	3	3	3	3	3	3	3	3	3	3	3	3	3	3	3	3	3
952	368	2	4	5	1	4	2	3	1	4	2	2	3	5	5	5	4	5	5	4	4	5	4	3	3	5	5	5	5	5	5	5	5	5	5	5	5	5	3	4	4	3	3	3	3	3	3	3	4
953	1522	1	4	5	1	2	2	3	1	3	3	3	2	5	4	5	4	4	4	4	4	4	2	3	3	5	5	5	4	4	5	5	5	5	5	3	4	3	3	3	3	2	3	3	2	4	4	4	5
954	426	2	1	2	2	2	2	2	2	4	2	3	3	4	4	4	3	4	3	3	3	4	2	4	3	4	4	4	3	4	4	4	4	4	4	3	3	3	3	3	3	3	3	3	3	3	3	3	4
955	155	2	2	2	2	3	3	1	2	4	4	4	5	5	5	5	3	4	3	4	5	5	4	4	4	4	4	4	4	4	5	5	5	5	5	5	5	4	4	5	5	3	4	4	4	4	5	5	5
956	112	1	2	2	2	3	5	1	1	5	4	5	5	5	5	5	5	5	4	5	4	5	4	5	5	5	5	5	5	5	5	5	5	5	5	5	5	5	5	5	5	5	5	5	5	5	5	5	5
957	675	2	4	5	2	3	3	1	2	4	4	4	5	5	5	5	5	4	4	4	5	5	5	5	5	5	5	5	5	5	5	5	5	5	5	5	5	5	5	5	5	4	5	5	5	4	5	5	5
958	87	2	2	2	2	3	1	3	1	4	4	4	4	4	4	4	4	4	4	4	4	4	4	4	4	4	4	4	4	4	4	4	4	4	4	4	4	4	4	4	4	4	4	4	4	4	4	4	4
959	482	2	2	3	2	3	3	1	3	3	2	2	1	4	4	4	3	4	3	2	3	4	2	3	2	3	3	3	3	3	4	4	4	4	4	3	3	3	3	4	3	2	4	2	2	2	2	4	4
960	87	2	1	1	2	2	5	1	3	3	3	3	3	5	5	5	5	5	5	5	5	5	5	5	5	5	5	5	5	5	5	5	5	5	5	5	5	5	5	5	5	5	5	5	5	5	5	5	5
961	191	2	3	4	2	3	3	1	3	4	4	4	4	5	5	5	5	5	5	4	5	5	5	5	5	5	5	5	5	5	5	5	5	5	5	4	5	5	4	4	4	4	4	4	4	4	4	4	5
962	254	1	3	4	2	3	5	1	2	3	3	2	2	5	5	5	5	5	5	5	5	5	5	5	5	5	5	5	5	5	4	4	4	5	5	4	4	4	4	4	4	4	4	4	4	4	4	3	4
963	9440	2	3	5	2	3	5	1	1	4	3	2	5	4	4	4	3	3	3	4	3	4	4	2	3	4	4	4	4	4	4	4	4	4	4	4	4	2	3	3	3	3	3	3	3	3	3	2	5
964	507	1	2	1	1	2	5	3	1	4	4	4	4	4	4	4	4	4	4	4	4	4	3	4	4	4	4	4	4	4	4	4	4	4	4	4	4	4	4	4	4	4	4	4	4	4	4	4	5
965	273	2	4	5	2	4	5	2	2	4	3	2	4	5	5	5	4	4	4	4	5	4	4	4	4	5	5	5	5	5	4	5	5	5	5	4	5	5	5	5	5	5	5	5	5	5	5	5	5
966	429	2	3	5	2	3	5	2	2	5	3	3	2	4	4	4	5	4	5	4	4	3	4	4	3	5	4	5	5	3	5	5	5	5	5	5	5	5	4	4	3	3	3	3	3	3	3	3	4
967	171	2	1	1	2	3	3	2	3	3	3	3	5	4	4	4	3	3	3	4	4	4	4	4	4	4	3	4	4	4	4	4	4	4	4	4	4	4	4	4	4	4	4	3	3	3	4	3	5
968	88	1	1	1	2	1	5	2	1	4	4	4	3	4	4	4	4	4	4	4	4	4	4	4	4	4	4	4	4	4	4	4	4	4	4	4	4	4	4	4	4	4	4	4	4	4	4	4	5
969	382	2	3	5	2	3	5	1	1	5	5	5	5	5	5	5	5	5	4	5	5	5	5	5	5	5	5	5	5	5	5	5	5	5	5	5	5	5	5	5	5	5	5	5	5	5	5	5	5
970	506	2	2	4	2	3	2	1	1	4	3	3	3	4	4	4	3	4	3	3	4	4	4	4	4	4	4	4	4	3	4	4	4	4	4	4	4	4	3	3	4	3	4	4	4	4	3	3	5
971	129	2	3	4	2	3	5	1	2	4	4	4	4	5	5	5	5	5	5	5	5	5	5	5	5	5	5	5	5	5	5	5	5	5	5	4	4	4	4	4	4	4	4	4	4	4	4	4	5
972	214	1	2	1	2	2	2	2	2	4	4	4	5	5	4	5	4	4	4	4	4	4	4	4	4	5	5	5	5	5	5	5	5	5	5	4	4	4	4	4	4	4	4	4	4	4	4	4	4
973	172	2	2	3	2	3	5	1	2	3	2	1	5	5	5	5	5	5	5	5	5	5	5	5	5	5	5	5	5	5	5	5	5	5	5	5	5	5	5	5	5	5	5	5	5	5	5	5	5
974	685	1	2	3	2	3	5	2	2	4	3	2	2	3	3	3	3	3	3	5	3	4	3	5	3	4	4	4	3	4	5	4	4	4	3	4	3	3	3	4	4	3	3	3	3	4	3	3	5
975	223	2	1	1	2	2	5	1	2	4	3	4	5	5	5	5	5	5	5	5	5	5	5	5	5	5	5	5	5	5	5	5	5	5	5	5	5	5	5	5	5	5	5	5	5	5	5	5	5
976	126	2	1	1	2	2	5	1	3	4	4	4	4	5	5	5	4	5	5	5	5	5	5	5	5	5	5	5	5	5	5	5	5	5	5	5	5	5	5	5	5	5	5	5	5	5	5	5	5
977	2086	1	4	5	1	3	5	2	1	3	3	3	3	4	4	4	3	3	2	4	4	2	3	4	4	4	4	4	4	4	4	4	5	5	3	3	3	4	3	3	3	3	3	3	3	3	3	3	4
978	768	2	1	1	2	1	2	2	1	4	4	4	4	4	4	4	4	4	4	4	4	4	4	4	4	4	4	4	4	4	4	4	4	4	4	4	4	4	4	4	4	4	4	4	4	4	4	4	4
979	431	2	3	4	2	3	5	2	2	3	3	3	1	4	3	3	1	3	3	3	3	3	3	3	3	3	3	3	3	3	3	3	3	3	3	3	3	3	3	3	3	3	3	3	3	3	3	3	3
980	128	2	1	1	2	2	3	2	2	4	4	4	4	5	5	5	4	3	3	4	4	4	4	4	4	4	4	4	4	4	4	4	4	4	4	4	4	4	4	4	4	4	4	4	4	4	4	4	4
981	443	1	3	4	2	3	5	2	2	4	3	2	2	4	4	4	4	4	4	4	4	4	4	4	4	4	4	4	4	4	4	4	4	4	4	4	4	4	4	4	4	4	4	4	4	4	4	4	4
982	1372	2	4	5	2	3	5	3	2	2	2	2	2	5	4	5	4	5	1	5	4	5	3	4	3	4	4	5	5	5	5	5	5	5	5	5	5	5	4	4	5	4	4	4	4	4	4	4	5
983	129	2	1	1	2	2	2	2	3	3	2	2	3	5	5	5	5	5	5	5	5	5	5	5	5	5	5	5	5	5	5	5	5	5	5	5	5	5	5	5	5	5	5	5	5	5	5	5	5
984	290	1	1	1	2	2	5	1	2	5	5	4	4	5	5	5	5	5	4	4	4	5	5	5	5	5	5	5	5	5	4	4	4	4	4	4	4	4	5	5	5	4	4	5	5	5	5	5	5
985	179	2	3	5	2	3	4	2	1	4	4	4	5	5	5	5	5	5	5	5	5	5	5	4	4	5	5	5	5	5	5	5	5	5	5	4	4	5	5	5	5	5	5	5	5	5	5	5	5
986	184	2	2	2	2	3	5	1	3	3	3	4	3	5	5	5	5	5	5	5	5	5	5	5	5	5	5	5	5	5	5	5	5	5	5	4	5	5	5	4	4	4	5	4	4	4	4	4	5
987	305	2	2	4	2	3	5	1	3	3	2	2	2	5	5	5	2	3	3	3	3	3	3	4	3	3	3	3	3	3	4	4	4	4	4	3	3	3	3	3	3	3	3	3	3	3	3	3	4
988	627	1	3	5	2	3	5	1	1	4	4	4	2	5	5	5	4	4	4	5	5	5	4	5	5	5	5	5	5	4	5	5	4	4	4	5	4	4	4	4	3	3	4	3	3	3	4	4	4
989	167	2	1	1	2	3	2	1	3	3	4	4	2	5	5	5	3	4	3	4	2	5	4	5	5	5	4	5	3	4	5	5	5	5	5	3	3	4	3	4	5	4	4	3	4	2	4	4	5
990	1396	2	3	5	2	3	2	2	1	4	4	3	3	4	4	4	4	4	4	4	4	4	3	4	4	4	4	4	4	4	4	4	4	4	4	4	4	4	4	4	4	4	4	4	4	4	4	4	4
991	144	2	1	1	2	2	1	3	1	5	5	4	4	5	5	5	5	5	5	5	5	5	5	5	5	5	5	5	5	5	5	5	5	5	5	5	5	5	5	5	5	4	4	4	4	4	5	5	5
992	120	2	1	1	2	2	1	1	1	5	3	2	2	4	4	4	4	4	4	4	4	4	4	4	4	4	4	4	4	4	4	4	4	4	4	4	4	4	4	4	4	4	4	4	4	4	4	4	4
993	312	2	2	2	2	2	2	3	1	4	2	3	5	4	4	4	3	3	3	3	3	3	3	3	3	4	4	4	4	4	3	3	3	3	3	3	3	3	3	3	3	3	3	3	3	3	3	3	3
994	1970	2	4	5	1	4	3	2	2	3	3	3	4	4	5	5	4	4	4	5	3	4	4	5	4	5	4	5	4	5	4	5	4	5	4	4	5	4	3	4	4	3	4	3	4	4	4	4	4
995	180	1	1	2	1	2	2	2	1	5	5	5	5	5	5	5	5	5	5	5	5	5	5	5	5	5	5	5	5	5	5	5	5	5	5	5	5	5	5	5	5	5	5	5	5	5	5	5	5
996	84	2	1	1	2	1	1	1	2	4	3	3	5	3	3	3	3	3	3	3	3	3	3	3	3	4	4	4	4	4	3	4	4	4	3	4	4	3	4	4	3	3	4	4	3	3	4	3	4
997	303	2	1	1	2	3	5	1	2	4	2	3	2	4	4	4	3	3	2	3	4	4	2	2	3	3	3	3	3	3	4	4	4	4	4	4	4	4	3	4	3	2	2	2	3	2	3	3	4
998	248	2	1	1	3	1	5	1	2	4	4	4	4	5	4	4	4	5	4	3	4	4	4	4	4	4	4	4	4	4	5	5	5	4	4	4	4	4	3	4	4	3	3	3	3	3	4	3	5
999	169	2	1	1	2	2	1	2	2	5	4	4	5	5	5	5	5	5	5	5	5	5	5	5	5	5	5	5	5	5	5	5	5	5	5	5	5	5	5	5	5	4	5	5	5	5	5	5	5
1000	341	2	1	1	2	2	1	1	1	4	4	4	5	5	5	5	4	3	4	3	5	5	5	5	4	4	4	5	5	5	5	5	5	5	5	4	5	4	4	5	4	4	5	5	4	4	5	5	5
1001	409	2	3	5	2	3	5	2	2	2	2	1	3	5	5	5	3	3	3	3	3	5	2	2	2	4	4	5	3	2	5	5	5	5	4	4	3	3	3	3	3	2	3	3	4	3	3	2	5
1002	157	2	1	1	2	2	5	1	2	4	4	4	4	5	5	5	5	5	5	5	5	5	5	5	5	5	5	5	5	5	5	5	5	5	5	5	5	5	5	5	5	5	5	5	5	5	5	5	5
1003	629	2	3	5	2	4	1	2	1	5	4	3	3	5	5	5	3	3	3	5	5	5	3	5	4	5	5	5	5	5	5	5	5	5	5	4	5	5	4	4	4	3	3	3	3	4	3	4	5
1004	118	1	2	2	2	3	1	1	1	5	4	4	5	5	5	5	5	5	5	5	5	5	5	5	5	5	5	5	5	5	5	5	5	5	5	5	5	5	5	5	5	5	5	5	5	5	5	5	5
1005	382	2	2	2	2	2	1	2	1	4	3	3	4	5	5	5	4	4	4	4	4	4	4	5	5	4	4	4	4	4	4	4	4	4	4	4	4	4	3	4	4	3	4	3	3	3	3	3	4
1006	112	2	1	1	2	2	1	2	1	4	4	2	4	3	3	3	3	3	3	3	4	4	3	3	3	3	3	3	3	4	3	3	3	3	3	4	3	3	3	3	4	2	3	3	3	3	3	3	3
1007	237	2	1	1	2	2	5	2	2	4	3	3	4	4	4	4	4	4	3	3	3	4	4	4	4	4	4	4	4	4	4	4	4	4	4	4	4	4	3	4	4	3	4	3	4	4	4	4	5
1008	179	1	3	5	2	3	4	1	2	4	2	3	5	5	5	5	3	3	3	3	3	4	2	3	2	5	5	4	4	4	3	3	3	3	3	3	3	3	3	3	3	2	3	3	3	3	3	3	5
1009	274	2	1	2	2	2	5	1	3	2	2	3	4	4	4	5	4	3	4	4	4	5	4	4	3	4	4	4	4	4	5	5	5	5	5	4	4	4	4	5	5	3	4	4	4	5	5	4	5
1010	102	2	1	1	2	2	2	2	1	2	2	2	4	4	3	3	3	3	3	3	3	3	3	3	3	3	3	3	3	3	3	3	3	3	3	3	3	3	3	3	3	3	3	3	3	3	3	3	3
1011	314	2	2	3	2	3	5	2	3	3	3	3	3	5	5	5	5	5	5	5	5	5	5	5	5	5	5	5	5	5	4	5	4	5	3	4	4	4	4	4	4	1	3	3	1	4	5	1	5
1012	747	1	4	5	2	4	5	1	3	2	2	2	2	4	4	4	2	4	3	3	2	3	2	3	3	3	3	3	2	2	4	4	3	3	3	3	4	3	3	3	3	2	3	3	3	3	3	2	4
1013	163	2	2	2	2	2	5	1	3	3	4	3	5	4	4	4	4	4	3	3	3	4	2	3	3	4	4	4	4	4	3	3	3	3	4	4	4	4	4	4	4	4	4	4	4	4	4	4	4
1014	250	2	1	1	2	2	5	2	1	3	1	3	5	4	4	4	2	2	2	4	4	3	4	4	4	4	4	4	4	5	4	4	4	4	4	4	4	4	4	4	4	4	4	4	4	4	4	4	4
1015	221	2	2	1	2	2	3	1	2	4	2	4	5	4	4	4	5	4	3	4	5	5	4	4	4	5	5	5	5	5	5	5	5	5	5	4	4	4	4	4	4	4	4	4	4	4	4	4	5
1016	294	1	3	3	2	3	4	2	1	4	3	2	2	4	4	4	4	4	4	4	4	4	4	4	4	4	4	4	4	4	4	4	4	4	4	4	4	4	4	4	4	4	3	3	3	3	4	4	4
1017	108	2	2	3	2	3	5	1	2	4	3	4	3	4	4	4	4	4	4	4	4	4	4	4	4	4	4	4	4	4	4	4	4	4	4	4	4	4	4	4	4	4	4	4	4	4	4	4	4
1018	192	2	3	2	2	2	5	2	2	4	4	3	4	5	5	5	5	5	5	5	5	5	5	5	5	5	5	5	5	5	5	5	5	5	5	5	5	5	5	5	5	5	5	5	5	5	5	5	5
1019	743	2	3	4	2	3	5	1	3	3	3	3	3	4	4	4	3	3	3	2	2	3	2	2	2	3	3	3	3	3	3	3	3	3	3	3	3	3	3	3	3	3	3	3	3	3	3	3	3
1020	87	2	1	1	2	2	5	2	3	3	3	3	3	3	3	3	3	3	3	3	3	3	3	3	3	3	3	3	3	3	3	3	3	3	3	3	3	3	3	3	3	3	3	3	3	3	3	3	3
1021	253	2	1	1	2	2	2	2	1	5	5	5	5	5	5	5	5	5	5	5	5	5	5	5	5	5	5	5	5	5	5	5	5	5	5	5	5	5	5	5	5	5	5	5	5	5	5	5	5
1022	255	2	1	1	2	2	2	1	2	5	3	3	3	5	5	5	3	3	2	3	3	5	4	5	4	4	4	4	4	4	5	5	5	4	4	3	4	3	3	4	4	2	4	4	4	4	4	4	5
1023	163	2	1	2	2	2	5	1	2	5	1	1	4	4	4	4	4	4	4	4	4	4	4	4	4	4	4	4	4	4	4	4	4	4	4	4	4	4	4	4	4	4	4	4	4	4	4	4	4
1024	470	1	3	5	2	4	1	2	2	3	3	3	3	4	4	5	3	4	3	3	4	3	3	4	4	3	3	4	4	3	3	4	3	3	4	3	3	4	3	4	4	4	3	4	4	4	3	4	4
1025	170	2	1	2	2	2	2	1	1	4	4	4	4	5	5	5	5	3	5	5	5	5	5	5	5	5	5	5	5	5	5	5	5	5	5	5	5	5	5	5	5	5	5	5	5	5	5	5	5
1026	102	2	3	3	3	4	5	1	3	3	4	4	3	4	4	4	4	4	4	4	4	4	4	4	4	4	4	4	4	4	4	4	4	4	4	4	4	4	4	4	4	4	4	4	4	4	4	4	4
1027	431	2	2	3	2	3	1	1	1	1	1	1	1	3	2	2	4	2	4	4	2	4	4	3	3	4	4	4	4	4	5	5	5	5	5	3	3	2	3	3	3	3	3	3	3	3	3	3	4
1028	287	2	2	3	2	2	1	1	1	4	4	3	4	5	5	3	4	4	3	3	3	3	3	5	4	4	4	4	4	4	5	5	5	5	4	5	4	4	4	4	4	4	4	4	4	4	4	4	5
1029	360	2	2	4	2	4	1	2	3	3	1	3	3	4	4	4	3	3	3	3	3	4	3	3	4	4	4	4	4	4	4	4	4	4	4	4	3	3	2	4	4	2	3	3	2	4	4	3	5
1030	562	1	4	5	1	4	5	2	2	4	2	2	4	4	4	4	3	3	3	4	4	3	2	3	3	3	4	3	3	3	4	4	4	4	3	3	3	3	3	3	3	3	3	3	3	3	3	3	3
1031	182	2	2	2	2	3	2	1	1	1	1	4	4	4	4	4	4	4	4	4	4	4	4	4	4	4	4	4	4	4	4	4	4	4	4	4	4	4	4	4	4	4	4	4	4	4	4	4	5
1032	146	2	2	3	2	3	5	2	3	3	2	2	4	5	4	5	4	4	4	4	4	4	4	4	4	4	4	4	4	4	5	5	5	5	5	5	5	5	5	4	4	4	4	4	4	4	4	4	4
1033	312	2	2	2	2	3	5	1	2	4	3	2	5	5	5	5	3	5	3	5	5	5	3	5	5	5	5	5	5	5	5	5	5	5	5	3	4	4	4	4	4	4	4	4	4	4	4	4	5
1034	342	1	2	4	2	3	2	3	1	4	1	2	1	4	4	4	3	3	3	3	3	3	3	3	3	3	3	3	3	3	3	4	4	4	4	4	3	3	3	3	3	2	3	2	3	4	4	3	5
1035	302	2	2	3	2	4	5	1	3	3	2	2	4	5	5	5	3	4	4	4	4	5	4	4	5	5	5	5	4	4	5	5	5	5	5	5	5	4	5	4	5	4	5	4	4	4	4	4	5
1036	549	2	3	5	2	3	2	1	1	5	4	4	5	5	5	5	5	5	5	5	5	5	5	5	5	5	5	5	5	5	5	5	5	5	5	5	5	5	4	5	5	4	5	4	4	4	4	4	5
1037	1273	2	3	5	1	3	1	1	1	4	3	3	3	4	4	4	4	4	4	4	4	4	4	4	4	4	4	4	4	4	3	4	4	4	4	4	4	4	4	4	4	3	4	4	4	4	4	4	4
1038	229	1	3	5	2	3	2	3	1	5	4	3	4	5	5	5	5	5	5	5	5	5	5	5	5	5	5	5	5	5	5	5	5	5	5	5	5	5	5	5	5	5	5	5	5	5	5	5	5
1039	482	2	3	5	2	3	3	2	2	4	2	2	2	3	3	3	3	2	3	3	3	3	2	2	2	2	2	3	3	3	2	3	3	3	2	2	2	2	2	2	2	2	2	2	2	2	2	2	2
1040	163	2	2	2	2	3	1	2	1	4	4	4	4	5	5	5	5	5	5	5	5	5	5	5	5	5	5	5	5	5	5	5	5	5	5	5	5	5	5	5	5	5	5	5	5	5	5	5	5
1041	104	1	1	1	2	2	2	1	3	1	3	5	4	4	4	4	4	4	5	5	5	5	5	5	5	5	5	5	5	5	3	3	3	3	3	3	3	3	3	3	3	2	3	3	3	3	3	3	5
1042	267	2	3	4	2	3	1	3	1	4	3	3	4	4	4	4	4	4	4	4	4	4	4	4	4	4	4	4	4	4	5	5	5	5	5	4	4	4	4	4	4	4	4	4	4	4	4	4	5
1043	591	1	4	5	2	4	4	1	2	4	4	3	5	5	5	5	5	4	4	4	4	4	5	5	4	4	4	4	4	4	5	5	5	5	5	5	4	5	4	5	5	2	4	4	4	3	4	4	5
1044	744	1	4	5	3	4	4	2	3	4	3	2	2	5	4	5	5	5	5	5	5	5	4	5	5	5	5	5	5	4	5	5	5	5	5	5	5	5	4	5	5	4	5	4	3	3	4	5	5
1045	269	1	4	5	2	3	2	2	2	2	2	1	2	5	5	5	5	5	5	3	3	4	5	5	4	4	4	4	4	4	5	5	5	5	5	5	5	5	5	5	5	5	5	5	5	5	5	3	5
1046	439	1	3	5	1	4	2	3	1	4	3	3	4	4	4	5	4	4	4	5	4	5	4	4	5	4	5	4	4	4	4	4	4	4	4	4	4	4	4	4	4	4	4	3	3	4	4	3	5
1047	358	1	3	4	2	2	2	2	3	3	2	2	2	4	4	4	4	4	4	4	4	4	4	4	4	4	4	4	4	4	4	4	4	4	4	4	4	4	4	4	4	4	4	4	4	4	4	4	4
1048	427	1	2	3	2	3	2	2	1	3	3	2	3	5	4	5	4	4	4	3	4	4	3	5	5	5	5	5	5	5	4	4	4	4	4	4	4	4	4	4	4	4	4	4	4	4	4	4	5
1049	99	2	1	2	2	3	5	1	1	5	5	5	4	5	5	5	5	5	5	5	5	5	5	5	5	5	5	5	5	5	5	5	4	5	5	4	4	4	4	5	5	5	5	5	5	5	5	5	5
1050	758	2	3	5	2	4	2	1	2	5	4	2	2	5	5	5	5	5	4	5	5	5	5	5	5	5	5	5	5	5	5	5	5	5	5	5	5	5	4	4	5	4	4	4	4	4	4	4	4
1051	376	2	4	4	1	2	2	1	1	3	3	2	2	4	4	4	3	4	3	4	4	4	4	4	4	4	4	4	4	4	4	4	4	4	4	4	4	4	4	4	4	4	4	4	4	4	4	4	4
1052	315	1	2	3	2	3	5	1	2	3	3	3	3	4	4	4	1	4	2	2	2	4	3	4	4	4	3	3	3	3	4	4	4	4	3	3	3	4	4	4	4	3	4	4	3	4	4	4	4
1053	160	2	2	2	2	3	3	2	1	5	5	5	5	5	5	5	5	5	5	5	5	5	5	5	5	5	5	5	5	5	5	5	5	5	5	5	5	5	5	5	5	5	5	5	5	5	5	5	5
1054	518	1	3	5	2	2	1	2	1	4	3	4	4	5	5	5	5	5	5	5	5	4	4	4	4	4	4	4	4	4	5	5	5	5	4	4	4	4	4	4	4	4	4	4	4	4	4	4	5
1055	282	2	2	3	2	3	4	2	3	3	3	3	2	4	4	4	4	4	4	4	4	4	4	4	4	5	5	5	5	5	4	5	5	5	5	5	5	5	5	5	5	5	5	4	4	4	4	4	5
1056	229	2	3	4	2	2	3	1	3	3	4	4	4	4	4	4	4	3	3	3	3	4	3	3	4	4	4	4	4	4	4	4	4	4	4	4	4	4	3	4	4	3	4	4	4	4	4	4	4
1057	206	2	2	2	2	2	1	3	1	4	2	2	5	3	3	3	3	3	3	3	3	3	3	3	3	3	3	3	3	3	2	3	3	3	3	3	3	3	3	3	3	3	3	3	3	3	3	3	3
1058	294	2	3	5	2	3	1	1	2	5	3	3	2	5	5	5	4	3	3	4	4	4	3	3	4	5	5	5	5	5	5	5	5	5	5	4	3	3	4	4	4	2	4	3	3	3	3	3	5
1059	188	2	2	2	2	2	5	1	3	4	4	3	4	4	4	4	4	4	4	4	4	4	4	4	4	4	4	4	4	4	4	4	4	4	4	4	4	4	4	4	4	4	4	4	4	4	4	4	4
1060	222	2	4	5	1	3	1	3	1	4	4	3	4	5	5	5	5	5	5	5	4	4	4	4	4	4	4	5	5	5	4	5	5	5	5	5	5	5	5	5	5	5	5	5	5	5	5	5	5
1061	286	2	4	5	1	3	1	3	1	3	3	2	3	5	5	5	3	5	3	3	3	3	3	3	3	3	3	3	3	3	4	4	4	3	3	3	3	3	3	3	3	3	3	3	2	3	3	3	5
1062	838	2	4	5	1	3	1	3	1	3	2	2	3	5	4	5	3	4	3	4	4	5	3	2	3	5	4	4	3	4	5	5	4	5	5	4	4	3	4	3	3	3	3	3	4	4	4	4	5
1063	373	2	3	3	2	3	5	2	3	4	3	2	4	5	5	5	4	5	4	5	5	5	5	5	5	5	5	5	5	5	5	5	5	5	5	4	4	4	4	4	4	4	4	4	4	4	4	4	5
1064	576	2	3	5	2	4	5	2	2	5	2	2	3	5	5	5	4	4	5	5	5	5	5	5	5	5	5	5	5	5	5	4	4	4	4	4	4	4	4	4	4	4	4	4	4	4	4	4	5
1065	79	2	1	1	3	1	1	1	3	1	5	3	4	5	5	5	5	5	3	5	5	4	4	5	5	5	5	5	5	5	5	4	5	5	5	5	5	4	3	3	3	3	3	3	3	2	2	2	5
1066	239	2	3	5	2	4	1	2	2	4	3	2	2	4	4	4	4	4	3	4	4	4	3	2	2	3	4	4	4	4	4	4	4	4	4	1	2	1	1	1	3	3	3	3	1	1	1	1	4
1067	489	2	3	4	2	3	5	1	2	4	4	3	3	5	5	5	3	3	3	3	3	4	4	3	3	4	4	4	4	4	5	5	5	5	5	4	4	4	4	4	4	4	4	4	3	4	4	4	5
1068	123	1	2	2	2	2	2	2	3	3	3	3	3	3	3	3	3	3	3	3	3	3	3	3	3	3	3	3	3	3	3	3	3	3	3	3	3	3	3	3	3	3	3	3	3	3	3	3	3
1069	516	2	2	2	2	3	5	2	2	4	2	1	1	5	3	4	4	4	4	5	5	5	3	5	4	5	5	5	5	4	5	5	5	5	5	5	5	4	2	3	5	2	5	5	2	5	5	3	5
1070	76	2	1	1	2	2	1	3	1	5	5	5	5	5	5	5	5	5	5	5	5	5	5	5	5	5	5	5	5	5	5	5	5	5	5	5	5	5	5	5	5	5	5	5	5	5	5	5	5
1071	200	2	2	1	2	2	2	1	1	4	3	3	3	4	4	4	4	4	4	4	4	4	4	4	4	4	4	4	4	4	4	4	4	4	4	4	4	4	4	4	4	4	4	4	4	4	4	4	4
1072	775	1	3	5	2	4	5	3	3	2	1	1	2	4	4	5	4	4	3	4	3	4	3	3	3	5	4	5	4	3	4	4	4	4	3	3	3	2	3	3	3	2	2	2	3	2	3	2	3
1073	223	2	3	2	2	2	2	3	1	4	2	2	3	3	3	3	3	3	3	3	3	3	3	3	3	3	3	3	3	3	3	3	3	3	3	3	3	3	3	3	3	3	3	3	3	3	3	3	3
1074	623	1	4	5	2	3	2	1	2	4	3	3	4	4	4	5	4	4	4	5	5	5	5	5	5	5	4	5	4	5	5	4	5	4	5	5	5	5	5	5	4	4	4	4	4	4	4	4	5
1075	351	2	2	2	1	2	3	2	2	3	2	2	2	4	4	5	3	3	3	4	4	4	3	3	3	4	4	4	4	4	5	5	4	4	4	3	3	3	3	3	3	3	3	3	3	3	3	3	5
1076	169	2	4	5	2	2	2	1	2	4	4	4	4	5	5	5	5	5	5	5	5	5	5	5	5	5	5	5	5	5	5	5	5	5	5	5	5	5	5	5	5	5	5	5	5	5	5	5	5
1077	607	1	3	5	2	4	5	1	3	4	3	3	3	4	4	3	4	3	4	4	4	4	3	3	3	4	4	4	4	4	4	4	4	4	4	3	4	3	3	3	3	3	3	4	4	3	4	4	5
1078	372	2	1	1	2	2	1	2	3	4	4	4	4	4	4	4	4	4	4	5	4	5	4	4	4	4	4	4	4	4	4	4	4	4	4	5	4	4	5	4	4	4	4	4	4	4	4	4	4
1079	232	2	1	1	2	2	5	2	3	3	4	3	1	4	4	4	4	4	4	4	4	4	4	4	4	4	3	4	3	3	5	5	5	5	5	4	3	3	3	4	4	2	3	2	2	3	3	3	5
1080	109	2	1	2	2	2	1	2	3	3	2	3	4	4	4	4	4	4	4	4	4	4	4	4	4	4	4	4	4	4	4	4	4	4	4	4	4	4	4	4	4	4	4	4	4	4	4	4	4
1081	371	1	3	4	2	3	5	1	3	4	4	4	4	4	4	4	4	4	4	3	4	3	3	3	3	4	4	4	4	5	5	5	5	5	4	4	4	4	4	3	4	4	4	4	4	3	4	4	5
1082	422	1	4	5	2	3	4	2	3	2	2	3	4	5	5	5	4	3	3	4	4	3	3	3	3	4	4	5	5	5	5	5	5	5	4	4	4	5	4	4	3	3	4	4	4	3	4	4	5
1083	182	2	2	2	3	3	3	1	3	4	4	4	4	4	5	4	5	5	4	4	4	4	4	4	4	5	4	5	4	4	5	5	4	4	5	3	4	4	4	4	4	3	3	3	3	3	3	3	3
1084	325	2	4	5	2	3	2	1	2	5	5	4	5	5	5	5	5	5	5	5	5	5	5	5	5	5	5	5	5	5	5	5	5	5	5	5	5	5	5	5	5	5	5	5	5	5	5	5	5
1085	136	2	3	5	2	2	1	2	2	5	5	4	5	5	5	5	5	5	5	5	5	5	5	5	5	5	5	5	5	5	5	5	5	5	5	5	5	5	5	5	5	5	5	5	5	5	5	5	5
1086	427	2	3	5	2	3	3	2	1	3	4	3	3	3	3	3	2	2	2	4	4	3	3	3	3	4	4	4	3	3	3	3	3	4	3	3	3	3	3	3	3	3	4	3	3	3	3	3	3
1087	371	2	2	3	2	3	1	1	1	4	3	2	5	5	5	5	3	4	4	4	4	5	5	5	4	5	4	5	5	5	5	5	4	4	4	4	4	4	4	4	4	4	4	4	4	4	4	4	5
1088	552	2	4	5	1	4	2	2	1	3	2	1	2	3	4	5	3	3	3	3	3	5	3	5	4	5	5	5	5	4	5	5	5	5	5	4	5	5	4	4	4	4	4	4	4	4	4	4	5
1089	939	2	2	3	2	3	4	2	3	4	4	4	4	5	5	5	5	5	5	5	5	5	5	5	5	5	5	5	5	5	5	5	5	5	5	5	5	5	5	5	5	5	5	5	5	5	5	5	5
1090	318	1	3	5	2	4	1	3	1	4	3	3	3	4	5	5	3	4	2	4	4	4	3	3	3	4	4	4	4	5	4	3	4	4	5	5	4	4	4	3	4	4	4	3	4	3	2	3	4
1091	305	2	3	3	2	3	5	2	3	1	1	1	2	3	4	4	3	3	3	3	3	4	2	2	2	3	3	3	3	3	4	4	4	4	4	3	3	3	3	3	3	2	3	2	3	3	3	3	4
1092	208	2	1	1	2	2	5	1	3	1	4	4	4	4	4	4	4	4	4	4	4	4	4	4	4	4	4	4	4	3	4	4	4	4	4	4	4	4	4	4	4	4	4	4	4	4	4	4	4
1093	534	2	2	1	1	2	3	2	1	4	4	2	3	5	5	4	4	4	3	4	4	4	3	4	4	5	5	5	4	4	4	4	5	4	4	4	4	4	4	4	4	4	5	4	4	4	4	3	5
1094	450	1	3	5	2	3	5	2	2	4	4	3	3	4	5	4	1	2	2	3	3	3	4	4	4	4	4	4	4	5	4	4	4	4	4	3	3	4	4	4	4	5	5	5	5	5	5	5	4
1095	340	2	1	1	2	2	4	1	1	5	5	5	5	5	5	5	5	5	5	4	5	5	5	5	5	5	5	5	5	5	5	5	5	5	5	5	5	5	5	5	5	5	5	5	5	5	5	5	5
1096	1176	2	3	4	2	4	3	2	3	4	3	2	5	5	5	5	4	4	5	5	5	5	5	4	5	5	5	5	5	5	5	5	5	5	5	5	5	5	5	5	4	2	4	3	3	3	4	5	5
1097	702	2	2	1	2	2	1	2	2	2	3	3	4	5	5	5	4	3	3	3	3	4	3	4	4	4	4	4	4	4	5	5	5	5	4	3	3	3	3	3	3	2	3	2	2	3	3	3	5
1098	450	2	3	2	2	3	3	1	1	4	3	2	4	5	5	5	4	3	3	4	5	4	4	4	5	5	4	5	5	5	5	5	5	5	5	5	5	5	5	5	5	5	5	5	5	5	5	5	5
1099	198	2	1	2	2	2	2	3	1	4	3	3	4	5	5	5	4	4	4	5	5	5	4	5	5	5	5	5	5	5	5	5	5	5	4	4	5	5	4	5	4	4	4	4	4	4	4	4	5
1100	135	2	1	1	2	2	2	3	1	5	4	4	5	5	5	5	5	5	5	5	5	5	5	5	5	5	5	5	5	5	5	5	5	5	5	5	5	5	5	5	5	5	5	5	5	5	5	5	5
1101	144	2	2	3	2	3	5	1	2	5	5	5	5	5	5	5	5	5	5	5	5	5	4	4	5	5	5	4	5	4	5	5	5	5	5	5	5	5	4	4	4	5	5	4	4	5	5	5	5
1102	151	2	1	1	2	1	2	1	3	3	3	3	3	4	4	4	2	3	3	3	4	3	2	2	3	4	4	4	4	4	4	4	4	4	4	4	4	4	4	4	4	4	4	4	4	4	4	4	4
1103	141	2	1	2	2	2	1	2	1	3	3	3	3	4	4	4	4	4	4	4	4	4	4	4	4	4	4	4	4	4	4	4	4	4	4	4	4	4	4	4	4	4	4	4	4	4	4	4	4
1104	656	2	2	1	2	2	2	2	1	4	3	3	4	5	5	5	3	4	3	5	5	5	3	4	3	4	5	4	4	4	5	5	5	5	4	3	4	4	4	4	4	2	4	4	2	3	4	4	4
1105	424	2	2	2	2	3	1	3	1	2	2	1	2	3	3	4	2	2	2	2	2	3	2	2	2	3	3	3	2	1	3	3	3	3	3	3	3	2	2	2	2	2	2	2	1	2	2	2	5
1106	348	2	2	1	1	2	3	3	1	4	2	2	3	5	5	5	3	3	3	4	4	4	3	4	4	4	4	4	4	4	5	5	5	5	5	3	5	3	3	4	5	3	4	4	4	4	4	4	5
1107	157	2	1	1	2	2	1	2	2	2	3	2	2	3	3	3	3	3	3	3	3	3	3	3	3	3	3	3	3	3	3	3	3	3	3	3	3	3	3	3	3	3	3	3	3	3	3	3	3
1108	122	2	1	1	2	2	1	3	1	3	2	2	3	4	4	4	4	4	4	4	4	3	4	5	4	4	4	4	4	5	4	4	5	4	4	4	4	4	4	5	5	4	4	5	5	4	4	5	4
1109	818	2	2	3	2	3	3	3	1	4	1	2	2	5	4	4	3	3	2	3	5	5	3	3	3	5	5	5	5	4	5	5	5	5	5	3	3	2	2	3	3	1	2	1	2	3	3	4	5
1110	280	2	2	2	2	3	3	2	2	4	3	3	3	4	4	4	4	4	4	4	4	4	4	4	4	4	4	4	4	4	4	4	4	4	4	4	4	4	4	4	4	4	4	4	4	4	4	4	5
1111	257	2	2	4	2	3	2	1	2	4	3	3	4	4	4	4	4	4	4	4	4	3	3	4	4	4	4	4	4	4	4	4	4	4	4	5	5	4	5	5	5	5	5	5	4	4	4	4	5
1112	154	2	1	1	2	2	2	2	1	4	3	2	4	5	5	5	3	3	3	4	4	4	3	5	5	5	5	5	5	5	5	5	5	5	5	5	5	5	2	3	3	3	3	3	3	3	3	3	5
1113	371	1	3	5	2	4	5	2	2	4	4	4	3	4	4	4	3	4	4	4	4	3	3	4	4	4	3	4	4	4	4	4	4	4	4	4	4	4	4	4	4	4	4	4	4	4	4	4	4
1114	251	2	2	3	2	3	2	3	1	5	5	5	4	5	5	5	5	5	4	5	5	5	5	4	5	5	5	5	5	5	5	5	5	5	5	5	5	5	5	5	5	5	5	5	5	5	5	5	5
1115	417	2	3	5	2	3	1	1	2	4	4	4	4	5	5	5	4	4	4	4	4	5	4	4	4	5	4	5	5	5	5	5	5	5	4	4	4	4	5	4	4	4	4	5	4	4	5	4	5
1116	555	2	2	1	2	2	1	3	1	2	2	2	4	3	3	3	3	3	3	3	3	3	3	3	4	4	4	3	3	4	2	2	3	3	3	3	3	3	2	2	2	2	2	2	2	2	2	2	3
1117	666	1	4	5	2	4	5	2	3	1	1	2	4	4	5	5	1	2	2	3	4	5	1	1	2	5	5	5	1	2	5	5	5	5	4	2	2	1	1	3	2	1	2	2	1	1	1	1	5
1118	202	2	2	2	2	2	5	1	3	2	1	3	2	4	5	4	3	3	3	4	3	3	3	3	4	4	4	4	3	4	4	3	4	4	3	3	3	3	3	4	4	3	4	4	4	4	4	4	5
1119	200	2	3	4	2	2	2	1	1	4	4	4	4	5	5	5	5	5	4	4	4	4	4	4	4	4	4	4	4	4	5	5	5	5	5	4	4	4	4	4	4	4	4	4	4	4	4	4	4
1120	316	1	3	5	2	4	1	3	1	3	2	2	2	4	4	4	2	2	2	4	4	4	4	4	4	4	4	4	3	3	5	4	4	4	4	4	4	3	3	3	3	1	3	2	2	3	4	4	5
1121	396	1	3	5	1	3	2	1	1	4	4	4	4	4	4	4	4	4	4	4	4	4	4	3	3	4	4	4	4	4	4	4	4	4	4	4	4	4	3	3	3	2	3	3	3	3	3	3	4
1122	324	2	3	5	1	3	1	2	1	2	2	1	2	4	4	4	3	3	3	5	5	5	3	5	4	4	4	4	4	4	4	4	4	4	4	4	4	4	2	3	3	3	4	3	2	1	3	1	3
1123	2031	2	3	5	2	4	2	2	1	1	2	3	3	4	4	4	4	4	4	4	4	4	4	4	4	4	4	4	4	4	5	5	5	5	5	4	3	3	3	3	3	3	3	3	3	3	3	3	4
1124	413	2	2	3	2	3	5	1	3	2	3	3	4	5	5	5	3	4	3	3	4	4	4	5	3	4	4	4	3	4	5	5	5	4	4	4	3	4	4	4	4	2	4	4	4	3	3	3	4
1125	728	2	2	5	1	1	1	2	1	4	4	3	4	5	4	5	5	5	5	5	4	5	5	4	4	5	4	5	5	5	5	5	5	5	4	4	4	4	4	4	3	3	5	5	5	5	5	5	5
1126	894	2	2	3	2	3	2	2	1	4	3	1	5	5	5	5	4	4	4	5	5	5	3	3	5	5	4	4	4	4	4	4	5	5	4	4	4	4	3	4	4	3	3	4	3	3	3	4	5
1127	387	2	3	5	2	3	1	3	1	5	2	2	1	4	4	4	4	4	4	5	5	5	5	5	4	5	5	5	4	4	5	5	5	5	5	4	4	4	4	4	5	2	4	4	3	3	3	4	5
1128	1415	2	2	3	2	3	2	2	2	3	3	3	2	5	4	4	3	3	3	3	4	3	3	4	3	4	4	4	4	3	4	4	4	4	3	3	5	4	4	4	3	2	4	1	1	3	3	3	5
1129	388	2	4	5	2	4	5	1	2	3	3	2	1	2	2	2	4	2	2	2	2	3	1	3	4	4	4	4	4	4	5	5	5	5	5	3	2	2	2	2	2	1	1	1	3	1	4	4	5
1130	136	2	1	1	2	2	5	2	3	4	3	3	4	3	3	3	3	3	3	3	3	3	3	3	3	3	3	3	3	3	3	3	3	3	3	3	3	3	3	3	3	3	3	3	3	3	3	3	3
1131	219	2	1	2	2	2	1	1	1	4	3	3	3	4	4	4	3	3	3	3	3	4	3	4	4	4	3	4	4	4	4	4	4	4	4	4	4	3	3	4	4	4	4	4	4	4	4	4	4
1132	148	2	2	4	2	4	5	1	3	2	2	2	2	4	4	4	4	4	4	4	4	4	4	4	4	4	4	4	4	4	4	4	4	4	4	4	4	4	4	4	4	4	4	4	4	4	4	4	4
1133	470	2	3	5	2	3	2	2	1	3	3	2	2	5	5	5	3	3	3	4	4	4	3	5	5	4	4	4	4	4	5	5	4	4	4	4	4	4	4	4	4	3	4	4	3	3	3	3	5
1134	560	2	1	1	2	1	5	1	1	3	4	3	4	4	4	4	4	3	4	4	5	5	4	5	4	4	5	5	4	4	5	5	5	4	4	5	5	5	4	5	4	3	4	3	4	5	5	3	4
1135	327	2	2	2	3	3	5	1	3	4	2	3	5	5	5	5	5	5	5	5	5	5	5	5	5	5	5	5	5	5	5	5	5	5	5	5	5	5	4	5	5	1	5	5	5	5	5	5	5
1136	383	2	2	2	2	3	3	1	3	4	4	4	5	4	4	4	4	4	4	4	4	4	4	3	3	4	4	4	4	4	4	4	4	4	4	4	4	4	4	4	4	4	4	4	4	4	4	4	4
1137	279	1	4	5	2	3	5	1	3	3	3	3	3	5	5	5	5	5	5	5	5	5	5	5	5	5	4	4	4	4	4	5	4	5	4	4	4	5	5	5	4	5	4	4	4	4	5	4	4
1138	117	2	1	1	2	2	5	2	1	4	3	2	2	4	4	4	3	3	3	3	3	3	3	3	3	3	3	3	3	3	3	3	3	3	3	3	3	3	3	3	3	3	3	3	3	3	3	3	3
1139	94	2	1	1	2	1	5	1	2	4	3	3	2	4	4	4	4	4	4	4	4	4	4	4	4	4	4	4	4	4	4	4	4	4	4	4	4	4	4	4	4	4	4	4	4	4	4	4	4
1140	637	1	3	4	2	3	2	2	1	4	3	3	2	5	4	4	4	4	4	4	4	4	3	4	4	4	4	4	4	4	4	4	4	4	4	4	4	4	4	4	4	4	4	4	4	4	4	4	5
1141	102	1	1	1	2	2	5	2	3	3	3	2	4	4	4	4	4	4	4	3	4	4	4	4	4	4	4	4	4	4	4	4	4	4	4	4	4	4	4	4	4	4	4	4	4	4	4	4	4
1142	222	2	2	2	2	3	2	1	1	5	4	4	4	5	5	5	4	5	5	5	5	5	5	5	5	5	5	5	5	5	5	5	5	5	5	4	5	5	5	5	5	3	5	4	5	5	5	5	5
1143	1157	2	3	4	2	3	2	2	2	4	3	2	1	4	3	4	4	4	3	3	3	3	2	3	3	3	3	3	3	3	3	3	3	3	3	2	2	3	3	2	3	1	2	2	2	3	3	3	4
1144	215	2	1	1	2	2	5	2	3	3	3	2	5	4	4	4	4	3	3	3	3	4	4	5	5	4	4	4	4	4	4	4	4	4	4	4	4	4	3	4	4	4	4	3	3	4	4	4	4
1145	1159	2	3	4	2	3	4	3	2	4	3	3	1	4	4	4	3	3	3	3	4	4	3	3	3	4	4	4	4	3	4	4	4	4	4	3	3	3	3	3	3	2	3	3	3	3	3	3	4
1146	273	1	4	5	2	3	5	1	2	4	4	3	4	5	4	5	4	4	4	4	4	4	4	4	4	4	4	5	5	5	4	4	4	4	4	4	4	4	4	4	4	4	4	4	4	4	4	4	4
1147	189	1	3	5	2	3	3	2	3	2	2	2	2	4	4	4	2	4	2	4	4	4	4	4	4	4	4	4	4	4	4	4	4	4	4	4	4	4	4	4	4	4	4	4	4	4	4	4	4
1148	88	2	2	1	2	2	5	1	1	5	5	5	5	5	5	5	5	5	5	5	5	5	5	5	5	5	5	5	5	5	5	5	5	5	5	3	5	5	5	5	5	3	5	5	5	5	5	5	5
1149	307	1	2	3	2	3	4	2	3	3	2	2	5	4	4	4	4	3	3	4	4	4	4	3	4	4	4	4	4	3	4	4	3	4	3	3	4	4	3	4	4	3	4	3	3	2	4	1	4
1150	160	1	3	5	2	4	5	2	3	3	3	3	2	4	4	4	4	4	4	4	4	4	4	4	4	4	4	4	4	4	4	4	4	4	4	4	4	4	4	4	4	4	4	4	4	4	4	4	4
1151	162	2	1	1	2	2	5	1	3	3	3	3	3	4	4	4	4	4	4	4	4	4	4	4	4	4	4	4	4	4	4	4	4	4	4	4	4	4	4	4	4	4	4	4	4	4	4	4	4
1152	141	1	2	3	2	3	5	1	3	4	3	3	4	3	3	3	3	3	3	3	3	3	3	3	3	3	3	3	3	3	3	3	3	3	3	3	3	3	3	3	3	3	3	3	3	3	3	3	3
1153	321	2	3	3	3	4	5	1	3	2	3	3	3	4	4	4	3	3	2	3	2	3	1	4	3	4	2	4	3	3	4	3	4	3	4	3	3	3	3	3	3	1	3	3	3	4	3	3	4
1154	102	2	1	1	2	2	5	1	3	5	5	4	5	5	5	5	5	5	5	4	5	5	4	5	5	5	5	5	5	5	5	5	5	5	5	5	5	5	5	5	5	5	5	5	5	5	5	5	5
1155	114	2	2	2	2	2	3	3	2	4	3	2	1	4	4	4	3	4	4	4	4	4	4	4	4	4	4	4	4	4	4	4	4	4	4	4	4	4	4	4	4	4	4	4	4	4	4	4	5
1156	228	2	2	2	2	3	3	1	2	5	4	2	3	5	5	5	4	5	4	4	4	4	4	4	4	4	4	4	4	4	5	5	5	5	5	5	4	4	4	4	4	4	4	4	4	4	4	4	5
1157	147	2	2	3	2	3	5	1	2	3	2	2	3	5	5	5	5	5	5	5	5	5	5	5	5	5	5	5	5	5	5	5	5	5	5	5	5	5	5	5	5	5	5	5	5	5	5	5	5
1158	240	2	1	1	3	3	5	1	2	5	5	5	5	5	5	5	5	5	5	5	5	5	5	5	5	5	5	5	5	5	5	5	5	5	5	5	5	5	5	5	5	5	5	5	5	5	5	5	5
1159	293	1	3	4	2	4	2	2	2	4	4	3	5	5	5	5	5	5	4	4	5	5	4	5	5	5	5	5	5	5	4	4	4	4	4	4	5	4	4	4	4	3	4	4	4	4	4	4	4
1160	257	2	1	1	2	1	4	1	2	4	3	4	4	5	5	5	4	4	4	3	3	4	4	4	4	4	4	4	4	4	5	5	5	5	5	4	4	4	4	4	4	2	3	4	4	4	4	3	4
1161	106	2	1	1	2	1	1	1	1	3	3	3	4	3	3	3	3	3	3	3	3	3	3	3	3	3	3	3	3	3	3	3	3	3	3	3	3	3	3	3	3	3	3	3	3	3	3	3	3
1162	80	1	1	1	2	2	5	1	3	3	3	3	4	3	4	3	4	4	4	4	4	4	4	4	4	4	4	4	4	4	4	4	4	4	4	4	4	4	4	4	4	4	4	4	4	4	4	4	4
1163	431	2	3	5	2	3	5	1	2	5	4	3	4	5	5	5	5	5	3	3	4	5	5	5	3	4	4	4	4	4	4	4	5	5	5	5	5	5	3	3	3	3	3	3	3	3	3	3	5
1164	429	2	3	5	2	4	1	2	1	4	3	3	4	4	4	4	4	4	4	4	4	4	4	4	4	4	4	4	4	4	4	4	4	4	4	4	4	4	4	4	4	4	4	4	4	4	4	4	4
1165	221	2	1	2	2	3	3	3	1	3	2	2	5	5	5	4	4	3	4	5	5	5	3	3	4	5	5	5	5	5	5	5	5	5	5	3	4	4	4	3	4	2	3	3	3	3	3	3	5
1166	99	2	1	1	2	2	5	3	3	4	3	3	4	4	4	4	4	4	4	4	4	4	4	3	3	4	4	4	4	4	4	4	4	4	4	4	4	4	4	4	4	4	4	4	4	4	4	4	4
1167	199	2	1	1	2	2	5	1	1	1	2	1	2	4	4	4	3	4	4	4	4	4	3	3	4	4	4	4	4	4	4	4	4	4	4	4	4	4	4	4	3	1	3	3	3	3	3	4	5
1168	531	2	3	4	1	3	3	3	1	4	3	3	1	4	4	4	4	4	4	4	4	4	4	4	4	4	4	4	4	4	4	4	4	4	4	4	4	4	4	4	4	4	4	4	4	4	4	4	4
1169	360	2	4	5	2	4	2	1	2	3	3	3	3	5	5	5	4	4	4	5	4	5	4	5	5	5	5	5	5	5	5	5	5	5	4	5	5	4	4	4	5	3	3	3	4	4	4	4	5
1170	422	2	2	3	2	3	5	1	3	4	4	4	3	5	5	5	4	4	4	4	4	5	4	4	4	5	5	5	5	5	5	5	5	5	5	5	4	4	4	4	4	4	4	4	4	4	4	4	5
1171	943	1	3	4	1	3	2	3	1	4	3	2	4	5	5	5	5	5	4	5	5	5	5	2	5	5	5	5	5	5	5	5	5	5	5	5	5	5	3	5	5	2	4	2	4	2	3	5	5
1172	649	2	2	3	1	3	2	2	2	4	3	2	4	4	4	4	3	3	3	3	3	3	3	4	4	3	3	3	3	3	4	4	4	4	4	3	4	4	3	3	4	3	3	3	3	3	3	3	4
1173	90	2	2	3	2	3	5	1	3	3	3	4	5	1	1	1	1	1	1	1	1	1	1	1	1	1	1	1	1	1	1	1	1	1	1	1	1	1	1	1	1	1	1	1	1	1	1	1	1
1174	412	2	3	4	1	2	1	1	1	4	2	1	1	5	5	5	3	3	3	3	4	3	3	3	3	4	3	4	3	3	4	4	4	3	3	4	4	3	3	3	3	3	3	3	3	3	3	3	4
1175	510	2	2	3	2	2	5	1	3	2	1	1	1	5	5	4	3	4	3	3	4	5	3	3	4	5	5	5	5	5	5	5	5	5	4	5	5	5	4	4	5	3	4	4	4	5	5	5	5
1176	727	1	4	5	1	4	4	2	2	3	3	1	3	4	4	4	4	3	2	4	4	4	3	4	4	4	4	4	4	4	4	4	4	4	4	4	3	3	3	4	4	3	3	3	3	3	4	4	5
1177	205	1	1	2	2	2	4	1	1	4	4	3	4	5	4	5	4	4	5	5	4	4	5	4	5	5	4	5	4	3	4	5	5	5	4	4	4	4	4	4	5	5	5	5	5	5	4	5	4
1178	221	2	3	5	1	4	2	2	1	3	3	2	2	3	3	3	3	3	3	3	3	3	3	3	3	3	3	3	3	3	3	3	3	3	3	3	3	3	3	3	3	3	3	3	3	3	3	3	3
1179	178	1	2	3	2	3	5	1	3	2	2	2	2	4	4	5	4	4	4	4	4	4	5	5	4	4	4	4	4	4	4	5	5	5	5	4	5	4	4	4	4	4	4	4	4	4	4	4	4
1180	218	2	4	5	2	4	3	1	3	4	3	3	3	4	4	4	4	4	4	4	4	4	4	4	4	4	4	4	4	4	4	4	4	4	4	4	4	4	4	4	4	4	4	4	4	4	4	4	4
1181	468	1	3	5	1	3	2	2	1	3	3	3	3	4	4	4	4	4	4	4	4	4	4	4	4	4	4	4	4	4	4	4	4	4	4	4	4	4	4	4	4	4	4	4	4	4	4	4	4
1182	106	1	4	5	2	4	5	1	2	3	3	3	3	4	4	4	4	4	4	4	4	4	4	4	4	4	4	4	4	4	4	4	4	4	4	4	4	4	4	4	4	4	4	4	4	4	4	4	4
1183	847	1	4	5	1	3	4	1	2	4	4	3	4	5	5	5	4	4	4	4	4	4	4	4	3	4	4	4	4	4	3	3	3	3	3	3	3	3	3	4	3	3	3	3	3	3	3	3	5
1184	626	2	3	5	2	3	5	2	2	4	2	1	4	5	5	5	4	5	4	4	4	4	4	4	4	5	5	5	5	4	4	5	5	5	5	4	5	4	3	3	1	1	4	3	3	3	3	3	5
1185	381	1	4	5	2	2	1	2	3	4	2	3	3	4	4	4	4	4	4	4	5	4	4	4	4	4	4	4	4	4	4	4	4	4	4	4	4	3	4	4	4	4	4	4	4	4	4	5	4
1186	208	2	1	1	2	1	1	2	1	4	4	3	4	4	4	4	4	4	4	4	4	4	4	4	4	4	4	4	4	4	4	4	4	4	4	4	4	4	4	4	4	4	4	4	4	4	4	4	4
1187	346	2	3	3	2	4	5	2	2	3	3	2	3	3	4	4	4	4	4	4	4	4	4	4	4	4	4	4	4	4	4	4	4	4	4	4	4	4	4	4	4	4	4	4	4	4	3	3	4
1188	187	1	1	2	2	2	5	1	1	2	4	4	3	5	5	5	5	5	5	5	5	5	5	3	4	5	5	5	5	5	5	5	5	5	5	5	5	5	5	5	5	5	5	5	5	5	5	5	5
1189	158	2	1	1	2	3	3	1	3	2	2	2	4	3	3	3	3	3	3	3	3	3	3	3	3	3	3	3	3	3	3	3	3	3	3	3	3	3	3	3	3	3	3	3	3	3	3	3	3
1190	138	2	2	3	2	2	5	1	2	5	5	4	5	5	5	5	5	5	5	5	5	5	5	5	5	5	5	5	5	5	5	5	5	5	5	5	5	5	5	5	5	5	5	5	5	5	5	5	5
1191	565	2	2	3	2	3	3	2	1	3	2	2	1	4	4	4	3	3	3	3	3	4	2	3	3	4	4	4	3	3	4	4	4	3	3	3	3	3	2	3	3	2	3	2	2	2	2	3	5
1192	132	2	1	2	2	3	2	1	3	2	3	2	3	4	5	4	5	5	5	5	4	4	4	4	4	5	5	4	4	5	4	4	4	5	4	4	5	4	3	4	4	4	3	5	5	4	5	5	3
1193	215	1	2	3	2	3	2	2	1	4	3	3	3	5	5	5	4	4	4	4	4	4	4	4	4	4	4	4	4	4	5	5	5	5	5	5	4	4	4	4	4	4	4	4	4	4	4	4	5
1194	50333	2	2	3	2	3	2	3	1	4	3	3	4	4	4	5	3	4	4	5	4	4	5	5	3	4	4	4	4	3	5	5	5	5	5	4	4	4	4	4	4	4	4	4	4	4	4	4	5
1195	314	2	2	1	2	2	3	1	1	4	2	1	4	5	5	5	4	4	4	4	4	4	2	4	4	4	3	4	3	3	4	4	4	4	4	4	3	3	3	3	4	3	3	4	4	4	4	3	5
1196	224	2	4	5	2	4	5	3	2	4	3	3	4	5	5	5	5	5	5	5	4	4	5	4	4	4	4	4	4	4	4	4	4	4	4	4	4	4	4	4	4	4	4	4	4	4	4	4	4
1197	466	1	4	5	2	3	5	1	2	4	3	2	1	5	5	5	3	4	4	4	4	4	3	3	3	4	4	4	4	3	5	5	5	5	3	3	3	3	2	2	3	2	3	2	2	2	2	2	5
1198	152	2	2	1	2	2	2	3	1	5	4	3	5	5	5	5	5	5	5	5	5	5	5	5	5	5	5	5	5	5	5	5	5	5	5	5	5	5	5	5	5	5	5	5	5	5	5	5	5
1199	128	2	3	5	2	2	2	1	1	5	4	4	3	5	5	5	5	5	5	5	5	5	5	5	5	5	5	5	5	5	5	5	5	5	5	5	5	5	5	5	5	5	5	5	5	5	5	5	5
1200	464	2	2	3	2	3	2	3	1	4	4	2	3	5	5	5	3	4	3	5	5	5	3	3	4	5	5	5	5	3	5	5	5	5	5	3	4	4	3	4	3	4	3	3	3	3	4	4	5
1201	197	1	3	4	2	3	1	3	1	4	4	2	2	4	4	4	4	5	5	4	5	5	5	4	4	4	4	5	4	5	5	5	5	5	5	4	4	4	4	4	5	5	5	5	5	5	4	5	5
1202	222	1	4	5	2	3	5	1	2	3	2	3	3	4	4	5	4	4	5	4	5	4	4	4	5	4	4	5	5	4	4	5	4	4	5	4	4	5	4	5	4	4	4	4	5	5	4	3	4
1203	335	1	1	1	2	2	4	2	1	4	4	4	4	5	5	5	5	5	5	5	5	5	5	4	4	4	4	5	5	5	3	4	4	4	4	4	4	4	4	4	4	4	4	4	4	4	4	4	5
1204	138	1	3	5	1	4	1	3	1	4	4	3	4	5	5	5	5	5	5	5	4	4	4	4	3	4	3	4	4	4	5	5	4	5	4	5	4	4	4	4	4	4	4	4	4	4	4	4	5
1205	245	2	1	1	3	1	4	1	3	5	5	4	5	5	5	5	5	5	5	5	5	5	4	4	5	5	5	5	5	5	4	5	5	5	5	4	4	5	4	5	4	4	5	4	5	5	5	5	5
1206	451	1	3	5	3	2	4	1	3	4	4	2	4	4	4	4	4	4	4	4	4	4	4	4	4	4	4	4	4	4	4	4	4	4	4	4	4	4	4	4	4	4	4	4	4	4	4	4	4
1207	323	1	2	2	2	3	3	1	3	3	3	4	4	5	5	5	3	3	2	4	5	5	2	4	4	5	5	5	4	4	5	5	5	5	4	5	4	4	5	4	4	2	4	4	5	4	3	3	5
1208	303	1	4	5	2	3	2	2	2	4	3	2	1	3	3	5	2	2	2	4	4	4	4	4	4	4	4	4	4	4	4	4	4	4	4	4	4	4	4	4	2	2	3	4	4	4	4	4	5
1209	114	1	1	1	2	2	5	2	1	2	2	3	3	2	2	2	3	3	3	3	3	3	3	3	3	3	3	3	3	3	3	3	3	3	3	3	3	3	3	3	3	3	3	3	3	3	3	3	3
1210	498	1	4	5	2	3	1	1	2	4	4	3	4	4	3	4	4	4	4	5	4	5	5	1	4	4	4	5	4	4	4	4	4	5	5	4	5	4	4	4	4	4	4	4	4	4	4	4	5
1211	332	1	2	1	2	2	5	2	2	5	4	3	4	5	5	5	5	5	5	5	5	5	5	5	5	5	5	5	5	5	5	5	5	5	5	5	5	5	5	5	5	5	5	5	5	5	5	5	5
1212	72	1	2	3	2	3	5	3	2	5	5	5	5	5	5	5	5	5	5	5	5	5	5	5	5	5	5	5	5	5	5	5	4	5	4	4	5	5	4	5	4	5	4	5	4	5	4	4	5
1213	337	2	2	1	2	2	1	3	1	5	5	3	5	5	5	5	5	4	4	4	4	4	3	3	4	4	4	5	5	5	4	4	4	4	4	4	4	4	4	4	4	3	4	4	3	4	4	4	4
1214	375	2	2	2	2	2	3	3	1	4	1	1	1	5	5	5	5	5	5	5	5	5	5	5	5	5	5	5	5	5	3	4	4	4	4	3	3	3	2	2	4	1	3	1	1	1	1	1	5
1215	187	2	1	1	2	2	5	1	1	3	3	3	5	4	4	4	4	3	3	4	4	3	3	4	3	4	3	4	4	4	4	4	4	4	4	3	4	4	4	4	4	3	4	4	4	4	4	3	5
1216	773	2	3	3	2	3	5	1	3	3	3	3	2	5	5	5	4	5	4	5	5	5	5	3	4	5	5	5	5	5	5	5	5	5	5	5	4	4	5	5	4	4	4	5	4	4	5	4	5
1217	560	2	2	3	2	3	4	1	3	3	3	4	4	5	5	5	4	4	4	4	4	5	4	4	4	4	4	4	4	5	5	5	5	5	5	5	5	5	5	5	5	4	5	5	5	5	5	4	5
1218	777	2	2	1	2	2	1	2	1	2	3	3	3	5	5	5	3	4	4	4	4	4	3	2	2	4	4	4	3	4	4	4	4	4	4	3	3	3	3	4	4	4	4	4	4	4	4	4	4
1219	294	2	3	5	2	4	2	3	1	4	2	2	4	4	4	4	4	4	4	4	4	4	4	4	4	4	4	4	4	4	4	4	4	4	4	4	4	4	1	1	4	1	4	4	1	4	4	4	4
1220	141	1	2	2	2	2	4	2	3	4	3	4	3	5	5	5	5	5	5	5	5	5	5	4	4	4	4	4	4	4	4	4	4	4	4	4	4	4	4	4	4	4	4	4	4	4	4	4	4
1221	257	2	4	5	2	4	5	1	2	3	3	3	4	3	3	3	3	4	3	4	3	3	3	4	4	4	4	4	4	4	3	3	3	3	3	4	3	3	3	3	3	3	3	3	3	3	3	3	4
1222	469	1	3	3	1	1	2	3	1	4	3	3	4	4	4	4	4	3	3	4	4	4	4	5	5	5	5	4	4	5	5	5	4	4	4	5	4	4	4	4	4	5	4	4	4	4	4	4	5
1223	989	2	3	5	2	4	1	2	1	4	2	1	1	5	5	5	4	4	4	5	5	5	4	5	4	5	5	5	5	5	5	5	4	5	4	4	5	4	3	4	5	2	5	1	1	5	5	5	5
1224	236	2	2	2	1	3	1	2	1	4	2	2	4	5	4	4	3	3	3	3	3	4	3	4	3	5	5	5	4	5	5	5	5	5	5	3	4	4	3	4	4	3	4	4	4	4	4	4	5
1225	187	2	2	3	2	3	1	2	3	4	4	3	5	4	5	5	3	4	4	4	5	5	4	5	4	5	5	5	5	5	5	5	5	5	5	4	4	4	4	4	4	4	4	4	4	4	4	4	5
1226	5858	1	4	5	2	4	5	2	2	4	2	1	1	5	5	5	5	4	4	5	5	5	3	4	4	5	5	5	4	4	5	5	5	5	4	4	4	4	3	3	3	3	3	3	3	3	3	3	5
1227	236	2	1	1	2	2	2	2	2	3	4	4	4	1	1	1	1	1	1	1	1	1	1	1	1	1	1	1	1	1	1	1	1	1	1	1	1	1	1	1	1	1	1	1	1	1	1	1	1
1228	143	1	3	1	2	2	5	2	2	4	4	4	5	5	5	5	5	5	5	5	5	5	5	5	5	5	5	5	5	5	5	5	5	5	5	5	5	5	5	5	5	5	5	5	5	5	5	5	5
1229	579	2	1	1	2	2	4	1	1	5	5	5	5	5	5	5	5	5	5	5	5	5	5	5	5	5	5	5	5	5	5	5	5	5	5	5	5	5	5	5	5	5	5	5	5	5	5	5	5
1230	372	2	2	2	2	3	5	1	2	4	3	4	4	4	5	5	4	4	4	4	5	4	4	4	4	4	4	4	4	4	5	5	4	4	3	4	4	4	4	4	4	4	4	4	4	4	4	4	5
1231	251	2	1	1	2	1	1	1	2	3	3	4	4	3	4	4	4	4	4	4	4	4	4	3	4	4	4	4	4	4	4	4	4	4	4	4	4	4	3	4	4	4	4	4	4	4	4	4	4
1232	113	1	3	4	2	3	2	3	1	4	4	5	4	4	4	4	4	4	4	4	4	4	4	4	4	4	4	4	4	4	4	4	4	4	4	4	4	4	4	4	4	4	4	4	4	4	4	4	5
1233	238	1	3	5	2	3	2	1	1	4	4	3	3	5	5	5	5	5	5	5	5	5	5	5	5	5	5	5	5	5	5	5	5	5	5	5	5	5	5	5	5	5	5	5	5	5	5	5	5
1234	750	2	3	5	2	4	4	1	3	3	2	2	3	4	4	4	4	4	3	3	3	4	4	3	3	4	4	4	4	4	4	5	4	4	4	4	4	4	4	4	4	3	4	4	4	4	4	3	5
1235	121	2	2	3	2	3	3	1	2	4	3	4	3	4	4	4	4	4	4	4	4	4	4	4	4	4	4	4	4	4	4	4	4	4	4	4	4	4	4	4	4	3	3	4	3	4	3	4	3
1236	418	2	1	1	2	1	4	1	3	3	3	3	2	3	4	4	3	3	4	3	3	4	3	3	4	4	4	4	4	4	4	4	4	4	4	3	3	3	3	3	3	2	3	2	2	3	3	3	4
1237	343	1	4	5	2	4	5	3	2	4	2	2	2	5	5	5	3	3	3	4	4	4	3	3	3	3	4	4	4	3	3	3	4	4	3	3	3	3	3	3	3	3	3	3	3	3	3	3	3
1238	184	1	3	4	2	2	5	2	2	4	4	3	4	5	5	5	5	5	5	5	4	4	4	4	4	4	4	4	4	4	5	5	5	5	5	5	5	5	5	5	5	5	4	4	4	4	4	4	5
1239	153	2	3	5	2	4	1	3	1	4	4	4	4	5	5	5	5	5	5	5	5	5	5	5	5	5	5	5	5	5	5	5	5	5	5	5	5	5	5	5	5	5	5	5	5	5	5	5	5
1240	299	2	3	5	2	4	2	2	2	4	4	4	3	4	4	4	4	4	4	4	4	4	4	4	4	4	4	4	4	4	4	4	4	4	4	4	4	4	4	4	4	4	4	4	4	4	4	4	4
1241	481	2	1	1	2	2	1	2	1	3	3	2	5	4	4	5	4	4	3	4	4	4	3	5	4	4	4	5	4	4	4	4	4	4	4	3	4	4	3	4	4	2	3	2	2	2	3	4	5
1242	103	2	4	5	1	4	2	2	1	3	3	3	3	4	4	4	4	4	4	5	4	4	4	5	5	4	5	4	5	4	4	4	4	4	5	5	4	4	4	4	4	4	4	4	4	5	4	4	4
1243	483	1	4	5	1	4	5	2	2	5	4	4	4	5	5	5	5	5	5	5	5	5	5	5	5	5	4	5	5	5	5	5	5	5	5	5	5	5	5	5	5	5	5	5	5	5	5	5	5
1244	274	2	1	2	2	2	3	2	2	3	2	3	4	4	4	4	3	3	3	3	4	5	3	4	4	4	4	4	4	4	4	4	4	4	4	3	4	4	4	4	4	3	3	3	2	3	2	3	5
1245	457	1	4	5	1	3	2	2	1	4	4	4	3	5	5	5	3	5	3	3	5	5	5	5	5	5	5	5	5	5	5	5	5	5	4	4	4	4	4	4	5	4	5	5	4	5	5	4	5
1246	239	2	3	5	2	4	3	1	2	4	4	4	5	5	5	5	5	5	5	5	5	5	5	5	5	5	5	5	5	5	5	5	5	5	5	5	5	5	5	5	5	4	5	5	5	5	5	5	5
1247	587	2	4	5	2	3	5	2	3	3	3	3	3	4	4	4	3	3	3	3	3	3	2	3	3	3	3	3	3	3	5	5	3	3	3	3	3	3	3	3	3	3	3	3	3	3	3	3	5
1248	258	2	2	1	1	1	3	1	1	4	2	2	3	5	5	5	3	3	3	4	4	4	3	5	5	5	5	5	5	5	5	5	5	5	5	5	5	5	5	5	5	5	5	5	5	5	5	5	5
1249	360	2	3	5	2	3	1	2	2	4	3	3	4	4	4	4	3	3	3	4	4	4	4	4	4	4	4	4	4	4	3	4	4	4	4	3	3	3	3	3	3	3	3	3	3	3	3	2	5
1250	431	1	4	5	2	3	1	1	3	4	3	3	4	4	5	5	3	4	3	4	4	4	3	4	4	4	5	4	4	3	4	4	5	4	3	3	3	3	3	4	4	3	4	4	4	3	4	3	5
1251	337	1	3	5	1	4	2	3	1	5	4	2	5	5	4	4	4	4	4	5	5	5	5	4	4	5	5	5	5	4	4	4	4	4	4	5	5	5	4	4	4	3	5	3	3	5	5	5	5
1252	198	2	2	4	2	3	5	2	2	4	3	4	3	4	4	4	4	4	4	4	4	4	4	4	4	4	4	4	4	4	4	4	4	4	4	4	4	4	4	4	4	4	4	4	4	4	4	4	5
1253	236	2	1	1	2	2	5	3	3	3	2	3	4	5	4	4	3	3	3	3	4	4	3	4	3	3	3	3	3	3	4	4	4	4	3	3	3	3	3	4	3	3	3	3	3	3	3	3	4
1254	117	2	1	1	2	2	1	2	1	3	3	3	3	4	4	4	4	4	4	4	4	4	4	4	4	4	3	4	4	4	3	4	3	4	4	4	4	4	4	3	4	4	4	4	3	3	3	3	4
1255	388	2	2	2	2	2	2	1	1	4	2	2	2	5	4	5	4	5	4	4	4	4	3	5	3	4	4	4	4	4	5	5	5	5	5	4	4	5	4	5	5	3	4	4	4	4	4	4	5
1256	340	2	3	3	2	3	5	3	2	1	1	1	1	4	4	4	4	4	4	5	5	4	3	5	5	4	4	4	3	3	5	5	5	5	5	4	4	3	4	4	4	4	3	4	3	4	4	4	5
1257	709	1	4	5	2	4	5	2	3	4	2	4	2	4	4	4	3	3	2	3	3	3	3	3	3	3	3	3	3	3	3	3	3	3	3	3	3	3	3	3	3	2	3	3	3	2	3	2	5
1258	180	2	2	2	2	3	3	2	2	4	3	3	4	4	4	5	4	5	5	5	4	5	5	5	5	5	5	5	5	5	5	5	5	5	5	4	4	4	4	4	4	4	5	5	5	4	4	4	5
1259	158	2	1	1	2	2	4	1	2	4	3	2	2	3	3	3	3	3	3	3	3	3	3	3	3	3	3	3	3	3	4	4	4	3	3	3	3	3	3	3	3	3	3	3	3	3	3	3	3
1260	420	2	2	2	2	3	2	2	1	4	3	4	5	5	5	5	5	5	5	5	5	5	5	5	5	5	5	5	5	5	5	5	5	5	5	5	5	5	5	5	5	5	5	5	5	5	5	5	5
1261	113	2	1	1	2	2	2	1	2	5	4	5	5	5	5	5	5	5	5	5	5	5	5	5	5	5	5	5	5	5	5	5	5	5	5	5	5	5	5	5	5	5	5	5	5	5	5	5	5
1262	637	2	3	5	1	3	1	2	1	4	3	2	3	4	3	3	2	3	4	3	3	4	3	5	4	4	3	4	4	4	4	4	4	4	4	3	4	4	3	3	3	3	3	4	3	4	3	3	4
1263	163	2	2	2	2	3	5	2	2	3	2	3	4	4	4	4	3	4	3	3	3	4	3	3	3	4	4	4	4	4	4	4	4	4	4	3	4	3	4	3	3	3	3	3	3	3	3	3	4
1264	240	2	4	5	2	4	3	2	2	3	2	2	2	3	3	3	2	3	2	2	2	2	2	3	3	3	2	2	2	2	3	3	3	3	3	3	2	2	2	2	2	2	2	2	2	2	2	2	2
1265	231	2	1	1	2	2	5	1	1	2	2	2	2	4	4	4	3	3	3	4	4	4	3	3	4	4	4	4	4	4	4	4	4	4	4	4	3	3	4	3	4	4	4	4	4	4	3	3	4
1266	81	2	1	2	3	3	2	1	3	2	3	3	2	4	4	4	4	4	4	4	4	4	4	4	4	4	4	4	4	4	4	4	4	4	4	4	4	4	4	4	4	4	4	4	4	4	4	4	4
1267	331	1	3	4	2	3	5	1	3	4	4	4	4	4	4	4	4	4	4	4	4	4	4	4	4	4	4	4	4	4	5	5	5	5	5	4	4	4	4	4	4	4	4	4	4	4	4	4	4
1268	333	2	2	3	2	3	5	2	3	1	2	2	2	3	4	4	3	3	3	3	3	3	3	3	2	3	3	3	3	3	2	3	3	2	2	2	3	2	3	3	2	2	2	2	3	2	3	3	3
1269	507	2	4	2	2	3	5	1	2	3	2	2	1	4	4	3	2	2	2	3	3	3	1	3	3	3	3	3	3	3	4	4	3	3	3	3	3	2	2	2	2	2	2	2	2	2	2	2	4
1270	189	2	2	3	2	3	3	1	3	4	5	3	3	4	4	4	3	3	3	4	4	4	4	4	4	4	4	4	4	4	4	4	4	4	4	4	4	4	4	3	3	2	3	2	3	2	3	3	5
1271	135	1	3	5	2	4	3	2	2	3	3	3	3	4	4	4	4	4	4	4	4	4	4	5	4	4	4	4	4	4	5	4	5	4	4	4	4	4	4	4	4	4	4	4	4	5	4	4	4
1272	108	1	1	1	2	1	1	2	1	3	3	2	4	3	3	3	3	3	3	3	3	3	3	3	3	3	3	3	3	3	3	3	3	3	3	3	3	3	3	3	3	3	3	3	3	3	3	3	3
1273	307	2	4	5	2	4	5	1	3	4	3	2	4	3	3	3	3	3	3	3	3	3	3	3	3	3	3	3	3	3	3	4	3	3	3	3	3	3	3	3	3	3	3	3	3	3	3	3	5
1274	337	2	2	2	2	3	5	1	3	2	3	2	1	4	4	4	3	3	3	3	4	4	2	4	3	4	3	4	4	3	4	4	4	4	3	2	3	3	3	3	4	2	3	3	4	3	3	2	4
1275	364	2	3	5	2	4	5	1	3	4	3	3	4	4	4	4	2	3	2	5	4	5	4	3	4	4	4	4	3	4	3	4	4	4	4	3	3	3	4	4	4	4	4	4	4	4	4	3	5
1276	197	1	3	5	2	3	2	2	2	4	3	3	4	5	5	5	5	5	5	4	5	5	5	5	5	5	5	5	5	5	5	5	5	5	5	5	5	5	5	5	5	5	5	5	5	5	5	5	5
1277	101	2	2	2	2	2	1	1	1	5	5	5	3	4	4	4	4	4	4	4	4	4	4	4	4	4	4	4	4	4	4	4	4	4	4	4	4	4	4	4	4	4	4	4	4	4	4	4	4
1278	137	2	1	1	2	2	5	1	3	1	3	3	3	4	5	4	4	4	3	3	4	4	3	4	1	4	4	4	3	4	4	4	3	4	4	4	3	4	4	3	4	4	4	3	5	4	3	4	5
1279	400	2	3	5	3	4	3	1	3	3	3	2	3	5	4	5	3	4	3	3	3	4	4	3	3	4	3	4	4	4	4	5	4	4	4	4	4	3	3	4	3	3	3	3	3	3	3	2	5
1280	304	1	4	5	2	4	2	3	2	3	3	2	1	4	3	4	4	4	4	4	4	4	4	4	4	4	4	3	3	3	4	4	4	4	4	4	3	3	3	3	3	3	3	3	3	3	3	3	4
1281	465	2	2	3	2	2	2	1	1	4	4	3	1	5	5	5	4	4	4	5	5	5	4	5	5	5	5	5	5	5	4	5	5	5	5	4	3	4	4	4	4	4	4	4	4	4	4	4	5
1282	196	2	1	1	3	1	1	1	2	4	3	3	3	3	3	3	3	3	3	3	3	4	2	3	3	3	3	3	3	3	3	3	3	3	3	3	3	3	4	4	4	4	4	4	4	4	4	4	4
1283	331	2	2	3	2	3	3	2	3	2	2	2	2	4	4	4	2	2	3	3	3	3	3	3	3	3	3	3	3	3	4	4	4	4	4	4	4	3	3	4	3	3	3	3	3	3	3	3	3
1284	214	2	2	2	2	2	4	2	2	4	4	4	4	3	3	3	3	3	3	3	3	3	3	3	3	3	3	3	3	3	3	3	3	3	3	3	3	3	3	3	3	3	3	3	3	3	3	3	3
1285	73	2	1	1	2	1	2	2	1	2	2	2	2	5	5	5	5	5	5	5	5	5	5	5	5	5	5	5	4	4	4	4	4	4	4	4	4	4	4	4	4	4	4	4	4	4	4	4	4
1286	111	2	2	3	2	2	3	1	3	4	4	4	4	5	5	4	4	4	5	5	5	5	5	5	5	5	5	5	5	5	5	5	5	5	5	5	5	5	5	5	5	5	5	5	5	5	5	5	5
1287	345	2	2	1	2	2	3	2	2	4	4	4	5	5	5	5	5	5	5	5	5	5	4	5	5	5	5	5	5	5	5	5	5	5	5	5	5	5	5	5	4	5	5	4	5	5	5	4	5
1288	211	2	2	2	2	2	1	3	1	4	3	3	4	5	5	5	5	5	5	5	5	5	5	5	5	5	5	5	5	5	5	5	5	5	5	5	5	5	5	5	5	5	5	5	5	5	5	5	5
1289	214	2	1	1	2	2	1	2	1	4	4	3	4	4	4	4	3	3	3	4	4	4	3	5	4	4	4	4	4	4	5	4	4	4	4	3	3	3	3	4	4	2	3	3	3	4	4	4	4
1290	159	1	3	5	2	3	5	1	3	3	3	2	4	4	4	4	1	1	1	1	1	4	2	1	2	3	2	2	2	2	3	3	3	3	3	3	3	3	2	2	2	2	2	3	3	3	3	3	3
1291	138	2	2	2	2	3	3	1	1	5	5	4	4	3	2	3	3	3	3	3	3	3	3	4	2	3	2	4	3	3	3	3	3	3	3	3	3	3	3	3	3	3	3	3	3	3	3	4	4
1292	1169	1	4	5	2	4	4	2	2	4	4	4	3	2	2	2	2	1	4	3	3	3	3	3	2	2	2	2	2	1	2	1	2	1	2	2	2	1	1	2	2	1	2	2	2	2	2	3	1
1293	1095	2	3	5	2	4	2	2	2	3	3	3	3	4	4	4	4	4	4	4	4	4	4	5	4	4	4	4	4	4	4	4	4	4	4	4	4	4	4	4	4	4	4	4	4	4	4	4	5
1294	101	1	3	5	2	4	4	1	3	4	4	4	3	4	4	4	4	4	4	4	4	4	4	4	4	4	4	4	4	4	4	4	4	4	4	4	4	4	4	4	4	4	4	4	4	4	4	4	4
1295	326	1	3	4	2	3	2	1	2	5	2	2	2	5	5	5	5	5	5	5	5	5	5	5	5	5	5	5	5	5	4	4	5	5	4	5	4	4	5	5	5	5	5	5	5	5	5	5	5
1296	694	2	3	5	2	4	1	3	1	4	3	3	3	4	4	4	4	4	4	5	5	5	4	4	4	5	5	5	4	4	5	5	5	5	4	3	3	3	3	3	3	3	3	3	2	2	3	2	5
1297	452	2	3	5	2	3	1	1	1	4	4	4	4	5	5	5	3	3	3	5	5	5	3	5	5	4	4	4	4	4	3	4	4	4	4	3	4	4	4	4	4	3	4	3	3	4	4	4	4
1298	151	2	2	4	2	3	2	1	3	3	3	3	4	3	3	3	4	4	3	4	3	3	4	4	3	4	3	3	4	4	3	4	3	3	4	3	3	3	3	4	4	3	3	3	4	3	4	4	3
1299	527	2	2	1	1	2	1	3	1	5	4	4	5	5	5	5	5	5	5	5	5	5	4	5	4	5	5	5	5	5	5	5	5	5	5	5	5	5	5	5	5	5	5	4	5	5	5	5	5
1300	222	2	4	5	2	4	2	1	2	4	2	2	4	4	4	4	3	4	3	3	3	4	3	4	4	4	4	4	4	4	4	4	4	4	4	4	4	4	4	3	3	3	3	3	3	2	3	3	4
1301	158	2	1	1	2	1	5	2	2	4	4	4	4	4	4	4	4	4	4	4	4	4	4	4	4	4	4	4	4	4	4	4	4	4	4	4	4	4	4	4	4	4	4	4	4	4	4	4	4
1302	346	2	3	5	2	3	1	1	1	4	3	3	4	5	5	5	4	5	5	4	4	5	4	4	4	5	5	5	5	5	5	5	5	5	5	5	5	5	4	5	5	3	5	5	5	5	5	5	5
1303	413	2	2	1	2	2	1	2	2	4	3	3	4	5	5	5	3	3	3	4	5	5	4	5	5	5	5	5	5	5	5	5	5	5	4	5	5	4	4	4	4	2	3	3	3	3	3	3	5
1304	111	2	1	1	2	2	1	1	2	4	4	4	4	4	4	4	4	4	4	4	4	4	4	4	4	4	4	4	4	4	4	4	4	4	4	4	4	4	4	4	4	4	4	4	4	4	4	4	4
1305	182	2	1	2	2	3	3	1	3	3	3	3	3	3	3	3	3	3	3	3	3	3	3	3	3	3	3	3	3	3	3	3	3	3	3	3	3	3	3	3	3	3	3	3	3	3	3	3	3
1306	249	2	2	3	2	3	3	1	2	3	2	2	1	5	5	5	3	3	3	3	3	4	4	4	4	5	5	5	4	4	5	5	5	5	5	5	3	3	3	3	3	3	3	3	3	3	3	3	5
1307	250	2	1	1	2	2	5	2	2	3	4	4	4	5	5	5	3	3	3	4	4	4	3	4	4	4	4	4	4	4	3	4	4	4	4	4	4	4	4	4	4	4	4	4	4	4	4	4	4
1308	195	2	1	1	2	2	2	1	1	4	4	4	4	5	5	5	4	4	4	4	4	5	5	4	4	4	4	5	5	5	4	4	4	5	5	4	4	4	5	5	5	5	5	5	5	5	5	5	5
1309	1254	1	3	5	2	3	5	2	3	4	3	4	5	5	5	4	4	4	4	4	5	5	4	4	4	5	5	5	5	5	5	5	5	5	5	5	5	4	4	5	5	4	5	4	4	4	5	5	5
1310	113	2	2	2	2	3	1	3	1	4	3	2	4	5	5	5	5	5	5	5	5	5	5	5	5	5	5	5	5	5	5	5	5	5	5	5	5	5	5	5	5	5	5	5	5	5	5	5	5
1311	184	2	1	1	2	2	2	2	1	4	2	2	3	4	4	4	4	4	4	4	4	4	4	4	4	4	4	4	4	4	4	4	4	4	4	4	4	4	4	4	4	4	4	4	4	4	4	4	4
1312	515	2	3	4	2	3	1	3	1	3	3	3	3	3	3	3	3	3	3	3	3	3	3	3	3	3	3	3	3	3	3	3	3	3	3	3	3	3	3	3	3	3	3	3	3	3	3	3	3
1313	935	2	2	1	2	1	2	3	1	4	4	2	4	5	5	5	4	4	4	4	5	5	5	4	4	5	5	5	5	5	5	5	5	5	5	4	4	4	4	4	4	4	4	4	4	4	4	4	5
1314	130	1	1	1	2	2	5	2	3	3	3	3	3	4	4	4	4	4	4	4	4	4	4	4	4	4	4	4	4	4	4	4	4	4	4	4	4	4	4	4	4	4	4	4	4	4	4	4	4
1315	330	1	2	3	2	2	2	3	1	4	3	3	4	5	4	4	3	3	3	5	5	4	3	5	4	4	3	4	3	3	5	5	4	5	4	3	4	3	4	4	3	4	4	3	3	4	4	5	5
1316	316	1	4	5	2	4	5	1	3	3	4	3	3	5	5	5	5	5	5	5	5	5	4	4	5	5	5	5	5	5	5	5	5	5	5	5	5	3	4	4	4	4	4	5	5	4	4	4	5
1317	271	2	4	4	1	3	5	1	3	3	3	3	3	5	5	5	4	4	4	4	4	5	5	5	5	5	5	5	5	5	5	5	5	5	5	5	5	5	5	5	5	5	5	5	5	5	5	5	5
1318	266	1	3	4	2	3	3	1	1	3	3	3	3	4	4	4	4	4	4	4	4	4	4	4	4	4	4	4	4	4	4	4	4	4	4	4	4	4	3	4	4	3	4	3	4	3	4	3	3
1319	193	2	4	4	1	3	5	1	3	3	3	3	3	5	5	5	5	5	5	5	5	5	5	5	5	5	5	5	5	5	5	5	5	5	5	4	4	4	4	4	4	4	4	4	4	4	4	4	5
1320	264	2	1	1	2	2	2	2	2	4	3	1	2	4	4	4	4	4	4	3	4	4	4	3	4	4	4	4	4	3	5	5	5	5	4	4	3	3	3	3	3	3	3	2	2	2	2	2	3
1321	96	2	3	5	2	4	3	1	2	5	4	4	4	5	5	5	5	5	5	5	5	5	5	5	5	5	5	5	5	5	5	5	5	5	5	5	5	5	5	5	5	5	5	5	5	5	5	5	5
1322	184	2	2	2	2	3	3	1	3	1	2	3	2	3	3	2	3	2	2	2	2	2	2	3	3	3	3	3	3	3	3	3	3	3	3	2	3	2	3	3	3	2	3	3	3	3	3	3	3
1323	204	1	4	3	1	4	5	2	2	3	3	2	2	4	4	5	4	5	5	4	4	4	4	4	4	5	5	4	4	4	4	4	4	5	5	5	5	5	4	4	5	4	4	4	4	4	4	5	5
1324	134	2	1	1	2	2	3	1	2	5	3	4	5	5	5	5	5	4	4	5	5	4	5	5	5	5	5	5	5	5	5	5	5	5	5	5	5	5	5	5	5	5	5	5	4	5	5	5	5
1325	100	2	2	2	2	3	2	2	1	4	4	4	4	3	3	3	4	3	4	3	4	4	4	4	3	3	3	3	4	3	3	3	4	4	4	3	3	4	3	3	4	3	3	3	4	4	3	3	3
1326	81	2	1	2	2	2	2	2	1	4	4	4	4	4	4	4	4	4	4	4	4	4	4	4	4	4	4	4	4	4	4	4	4	4	4	4	4	4	4	4	4	4	4	4	4	4	4	4	4
1327	94	2	1	1	1	1	5	2	1	4	4	3	4	4	4	4	4	4	4	4	4	4	4	4	4	4	4	4	4	4	4	4	4	3	3	3	3	3	3	3	3	3	3	4	3	3	3	4	4
1328	289	2	3	5	2	4	5	1	3	4	3	3	3	4	4	4	4	4	4	4	4	4	4	4	4	4	4	4	4	4	4	4	4	4	4	4	4	4	4	4	4	4	4	4	4	4	4	4	5
1329	162	2	1	1	2	1	5	3	1	2	2	2	3	4	4	4	4	4	4	4	4	4	4	4	4	4	4	4	4	4	4	4	4	4	4	4	4	4	4	4	4	4	4	4	4	4	4	4	4
1330	637	2	1	1	2	1	3	3	1	2	1	1	4	4	4	4	3	3	4	3	4	4	1	4	4	4	3	4	4	4	3	5	4	4	3	4	4	3	3	2	4	1	3	1	1	2	2	2	5
1331	506	2	2	2	2	3	4	2	3	2	3	2	2	4	4	4	4	3	3	2	2	3	3	4	4	4	4	4	3	3	4	4	4	4	4	3	3	4	3	4	3	2	3	4	2	2	2	1	5
1332	183	1	2	3	2	3	5	1	3	5	5	5	5	5	5	5	4	4	4	4	4	5	5	5	5	4	4	4	5	5	5	5	4	5	5	4	5	5	4	5	5	5	5	5	5	5	5	5	5
1333	638	1	4	5	1	4	2	2	2	5	5	2	2	5	5	5	5	5	5	5	5	5	5	5	5	5	5	5	5	5	5	5	5	5	5	5	5	5	5	4	5	5	4	5	5	5	5	4	5
1334	440	2	3	5	2	3	2	2	1	4	3	3	3	3	3	4	1	3	2	2	2	3	2	3	3	3	3	3	3	3	4	4	3	3	3	2	2	2	2	2	2	2	3	2	2	2	2	2	3
1335	276	2	2	2	2	3	3	1	1	5	2	2	4	5	5	5	3	4	4	4	4	4	4	4	5	5	5	5	5	4	5	5	4	4	4	4	5	4	4	4	4	4	4	4	4	4	4	4	5
1336	793	2	2	4	2	3	5	1	3	3	3	3	4	5	5	5	4	4	4	5	5	5	5	4	5	5	5	5	4	4	5	5	5	5	5	4	4	4	4	4	5	3	5	4	4	4	5	4	5
1337	323	2	3	5	2	4	1	3	1	4	4	3	3	5	4	5	4	4	4	4	4	5	4	4	4	5	5	5	5	5	5	5	5	5	5	5	5	5	4	5	5	4	5	4	4	5	5	4	5
1338	551	2	2	3	2	3	5	1	3	4	1	4	1	4	4	4	3	3	3	3	3	4	2	4	3	3	3	3	3	3	4	4	4	4	4	4	3	3	4	4	4	2	2	4	4	2	2	3	5
1339	221	2	1	2	2	3	2	1	3	4	3	3	3	5	5	5	5	5	3	3	4	5	3	3	4	4	4	4	4	4	4	4	4	4	4	4	4	4	4	4	4	4	4	4	4	4	4	4	5
1340	149	2	3	4	2	3	5	1	1	4	4	4	4	5	5	5	5	5	5	5	5	5	5	4	4	4	4	4	4	4	4	4	4	4	4	4	4	4	4	4	4	4	4	4	4	4	4	4	4
1341	159	1	3	2	3	2	4	2	1	3	3	2	4	4	4	4	4	3	4	4	3	4	4	3	3	3	3	3	4	3	4	4	4	4	3	4	3	3	4	3	4	4	4	3	4	4	4	4	4
1342	514	1	3	5	2	4	5	2	2	3	2	1	3	3	3	3	1	1	1	3	3	3	3	4	4	3	3	3	3	1	3	4	3	3	2	2	3	3	3	3	3	3	3	3	3	3	3	2	5
1343	159	2	2	2	2	2	2	2	1	4	4	4	4	3	3	3	3	3	3	3	3	3	3	3	3	3	3	3	3	3	3	3	3	3	3	3	3	3	3	3	3	3	3	3	3	3	3	3	3
1344	389	2	1	1	2	2	5	2	3	1	1	1	1	5	5	5	5	3	3	3	4	4	3	3	3	3	4	3	4	3	4	4	3	4	3	3	3	3	4	4	3	3	3	3	3	3	3	3	5
1345	282	2	4	4	2	3	5	2	2	3	3	3	3	3	2	3	2	2	2	2	3	3	2	3	3	4	3	4	2	2	2	3	3	3	3	3	3	3	3	3	3	3	3	3	2	3	3	2	4
1346	698	2	2	1	1	1	1	3	1	4	3	3	3	4	4	4	3	3	3	3	3	4	3	3	3	3	3	3	3	3	3	3	3	3	3	3	3	3	3	3	3	3	3	3	3	3	3	3	4
1347	836	2	3	5	2	3	1	3	1	4	4	4	3	5	5	5	3	4	3	4	5	4	4	5	5	5	5	5	5	5	5	5	5	5	5	4	4	4	5	5	5	5	5	5	5	5	5	5	5
1348	112	2	2	3	2	3	1	2	3	4	3	4	3	4	4	4	4	4	4	4	4	4	4	4	4	4	4	4	4	4	4	4	4	4	4	4	4	4	4	4	4	4	4	4	4	4	4	4	4
1349	269	1	3	5	1	4	2	2	1	3	2	1	1	4	4	4	4	4	4	3	3	3	3	3	3	4	4	4	2	3	2	2	2	2	2	2	2	2	2	2	2	2	2	2	2	2	2	2	2
1350	461	1	3	5	1	3	2	2	1	4	3	2	2	5	5	5	2	5	2	3	3	4	2	2	1	5	4	4	4	3	5	5	5	5	2	4	3	3	2	2	2	2	3	2	2	2	2	2	4
1351	451	2	2	2	2	2	5	1	3	3	4	4	5	5	5	5	4	4	4	4	4	4	3	4	4	4	4	4	4	4	5	5	5	5	4	4	4	4	4	4	4	3	4	4	4	3	4	4	5
1352	905	2	3	1	2	4	5	1	3	2	3	3	3	5	4	5	4	5	4	4	5	4	4	4	4	5	5	5	5	5	4	4	4	4	4	4	4	4	4	4	3	4	3	4	4	4	3	3	4
1353	67	2	1	1	2	1	5	1	2	4	4	4	4	5	5	5	5	5	5	5	5	5	5	5	5	5	5	5	5	5	5	5	5	5	5	5	5	5	5	5	5	5	5	5	5	5	5	5	5
1354	677	2	3	4	2	4	4	1	2	3	3	3	3	5	5	5	4	5	5	3	3	5	5	5	5	5	5	5	5	5	5	5	5	5	5	5	5	4	5	4	4	4	4	4	4	4	4	4	5
1355	115	2	1	1	2	2	3	2	2	4	4	4	4	5	5	5	5	5	5	5	5	5	5	5	5	5	5	5	5	5	5	5	5	5	5	4	4	4	4	4	4	4	4	4	4	4	4	4	5
1356	153	1	4	5	2	3	4	2	2	4	3	4	3	4	4	4	4	4	4	4	4	4	4	4	4	4	4	4	4	4	4	4	4	4	4	4	4	4	4	4	4	4	4	4	4	4	4	4	4
1357	288	2	3	5	2	3	1	3	1	4	4	3	3	4	4	4	4	4	4	4	4	4	4	4	4	4	4	4	5	5	5	5	5	5	5	5	5	5	5	5	5	5	5	5	5	5	5	5	5
1358	141	2	1	1	2	2	1	1	3	4	3	3	4	4	4	4	4	4	4	4	4	4	4	4	3	4	4	4	4	4	4	4	4	4	4	4	4	4	4	4	4	4	3	4	4	3	4	4	5
1359	136	2	1	2	2	2	5	1	3	3	3	3	3	4	4	4	4	5	4	4	4	4	4	4	4	4	4	4	4	4	4	4	4	4	4	4	4	4	4	4	4	4	4	4	4	4	4	4	4
1360	575	2	3	1	2	2	3	2	2	4	1	1	3	4	4	4	3	3	3	3	3	3	3	3	3	3	3	3	3	3	4	4	3	4	3	3	4	3	3	4	3	3	3	3	3	3	3	3	5
1361	163	2	3	4	3	3	5	1	3	2	2	2	4	4	4	4	4	4	4	4	4	4	4	4	4	4	4	4	4	4	3	3	3	3	3	3	3	3	3	3	4	3	3	4	4	3	4	4	4
1362	143	2	1	2	2	2	1	1	1	3	3	3	4	4	4	4	4	3	4	4	4	4	4	4	3	5	4	4	4	4	5	5	5	5	5	5	5	5	5	5	5	5	5	4	4	5	5	5	4
1363	537	2	3	5	2	4	5	2	2	2	2	1	1	4	4	4	2	3	3	3	3	4	2	2	3	4	4	4	3	2	5	5	4	5	4	2	3	2	2	3	2	2	3	2	2	2	2	2	5
1364	299	2	1	2	2	2	5	2	3	3	2	3	4	4	4	5	3	4	3	3	3	4	4	4	4	4	4	4	4	4	4	4	4	4	4	4	4	4	3	4	3	4	4	4	4	4	4	4	4
1365	337	2	3	4	2	3	5	1	3	2	1	2	3	5	5	5	5	5	5	5	5	5	3	4	4	5	5	4	4	4	4	5	4	4	4	4	4	4	4	4	4	4	4	4	4	4	4	4	4
1366	206	2	1	1	2	2	5	3	2	5	4	4	4	4	4	4	4	4	4	5	5	4	3	4	5	4	4	4	4	4	4	4	4	4	4	4	4	3	4	4	3	3	3	3	3	3	3	3	4
1367	221	1	2	5	2	3	4	2	2	4	4	3	1	4	4	4	4	4	4	4	4	4	4	4	4	4	4	4	4	4	5	5	5	5	5	5	5	5	5	5	5	5	5	5	5	5	5	5	5
1368	182	2	1	1	2	2	2	1	1	3	3	3	4	5	5	5	4	4	4	4	4	4	5	4	4	4	4	4	4	4	5	5	5	5	5	4	4	4	4	4	4	4	4	4	4	4	4	4	5
1369	317	2	2	5	2	2	1	3	1	4	3	3	4	3	3	3	3	3	3	3	3	3	3	3	3	3	3	3	3	3	3	3	3	3	3	3	3	3	3	3	3	3	3	3	3	3	3	3	3
1370	626	1	4	5	2	4	1	3	2	4	3	3	4	4	4	4	3	3	3	3	3	3	2	3	3	4	3	4	4	3	4	4	3	4	3	2	3	3	3	3	3	3	3	3	3	3	3	3	4
1371	1571	2	3	5	1	4	2	1	1	4	3	2	4	5	5	5	4	5	4	5	5	5	3	5	5	5	5	5	4	4	5	5	5	5	5	4	4	4	3	3	3	3	3	3	3	3	4	3	5
1372	159	2	1	1	1	1	3	3	1	5	4	4	5	5	5	5	5	5	5	5	5	5	5	5	4	5	5	5	5	5	5	5	5	5	5	5	5	5	5	5	5	4	5	4	5	5	5	4	5
1373	300	2	3	3	2	3	1	2	1	5	1	1	2	5	5	5	1	1	2	4	4	4	4	2	2	5	5	5	5	5	5	5	5	5	5	2	1	1	1	4	1	1	1	1	1	1	1	1	5
1374	267	2	3	5	2	4	2	3	1	4	4	4	4	5	5	5	4	5	4	4	4	4	4	4	4	5	5	5	5	5	4	4	4	4	4	4	4	4	4	4	4	4	4	4	4	4	4	4	4
1375	504	2	2	4	2	3	3	2	3	3	4	4	3	5	5	5	5	5	4	4	5	5	4	4	5	5	5	5	4	4	5	5	5	5	5	5	4	4	4	4	4	4	4	4	5	5	5	4	5
1376	188	2	3	4	2	3	5	1	3	3	2	3	3	4	4	4	3	2	2	2	2	3	2	3	3	3	3	3	3	3	4	4	4	4	3	3	3	2	3	3	3	3	3	3	3	3	3	3	4
1377	134	2	1	1	2	2	3	2	1	5	5	5	4	5	5	5	5	5	5	5	5	5	3	1	5	5	5	5	5	5	5	5	5	5	5	5	5	5	5	5	5	5	5	5	5	5	5	5	5
1378	794	2	2	1	2	2	3	2	1	4	1	1	1	4	4	4	3	3	3	2	3	4	1	1	2	3	3	3	3	3	4	4	4	4	4	3	3	2	2	3	3	1	4	1	1	1	1	1	5
1379	160	2	3	4	2	3	3	1	3	2	1	1	1	3	3	3	3	3	3	3	3	3	3	4	4	4	4	4	4	4	2	3	3	3	3	3	3	3	3	3	3	3	3	3	3	3	3	3	3
1380	447	1	2	1	2	1	4	3	2	3	3	3	3	5	5	5	5	5	5	3	3	4	4	5	3	4	4	4	4	4	5	5	5	5	5	5	5	5	4	4	4	4	4	4	5	3	4	3	5
1381	788	2	3	5	2	3	5	2	3	2	2	1	2	5	5	5	4	5	5	5	5	5	5	5	5	5	5	5	5	5	5	5	5	5	5	4	4	4	5	5	4	4	5	5	4	4	4	4	5
1382	206	1	1	1	2	2	5	1	1	3	3	2	2	4	4	4	3	4	4	4	4	4	3	4	3	4	4	4	4	4	4	4	4	4	4	4	4	4	4	5	4	5	4	3	5	4	4	4	4
1383	429	2	2	3	2	2	4	1	2	3	2	1	1	4	1	2	2	1	1	1	1	1	2	3	4	4	4	4	4	4	1	1	1	1	3	1	2	2	1	2	4	1	1	1	1	1	1	1	4
1384	370	2	4	5	2	4	5	2	3	3	3	1	2	4	4	4	3	4	3	5	4	4	3	2	3	3	3	3	3	3	4	4	4	4	3	3	3	2	3	3	3	2	3	2	2	2	2	2	5
1385	675	2	3	5	2	3	1	1	1	5	1	1	4	4	4	5	4	4	3	4	4	4	3	5	5	5	5	5	5	4	5	5	5	5	5	3	3	3	3	3	4	2	2	2	3	2	2	2	5
1386	146	2	1	1	2	2	2	2	1	3	3	3	3	4	4	4	4	4	4	5	4	4	4	4	4	4	4	4	4	4	4	4	4	4	4	4	4	4	4	4	4	4	4	4	4	4	4	4	4
1387	584	2	3	5	2	4	3	1	2	2	1	1	3	4	4	5	3	3	2	2	3	4	1	3	1	4	4	4	2	2	4	4	4	4	4	3	3	3	2	3	4	1	2	1	1	2	2	2	5
1388	175	2	1	1	2	2	2	2	2	2	3	1	3	4	4	4	4	4	4	4	4	4	3	3	3	3	3	3	3	3	4	4	4	4	4	4	4	4	4	4	4	4	4	4	4	4	4	4	4
1389	75	2	1	1	2	2	2	3	1	3	3	3	3	3	3	3	3	3	3	3	3	3	3	3	3	3	3	3	3	3	3	3	3	3	3	3	3	3	3	3	3	3	3	3	3	3	3	3	3
1390	115	1	3	5	3	4	5	1	2	5	5	3	5	5	5	5	5	5	5	5	5	5	5	4	5	5	5	5	5	5	5	5	5	5	5	5	5	5	5	5	5	5	5	5	5	5	5	5	5
1391	68	1	1	1	2	2	2	1	3	3	3	3	4	4	4	4	4	4	4	4	4	4	4	4	4	4	4	4	4	4	4	4	4	4	4	4	4	4	4	4	4	4	4	4	4	4	4	4	4
1392	3319	2	3	4	2	3	1	2	3	3	2	2	2	3	5	3	1	1	4	5	4	3	3	3	4	3	3	3	3	4	5	5	5	4	4	3	3	3	3	3	3	3	3	3	3	3	3	3	4
1393	130	2	2	3	2	2	5	1	1	4	4	4	4	5	5	5	5	5	5	5	5	5	5	5	5	5	5	5	5	5	5	5	5	5	5	5	5	5	5	5	5	5	5	5	5	5	5	5	5
1394	497	1	4	5	2	4	2	2	2	4	3	2	4	4	4	4	3	3	3	3	3	4	3	4	3	4	4	4	4	4	4	4	4	4	4	3	3	3	3	3	3	3	3	3	3	3	3	3	5
1395	194	2	2	1	3	3	5	1	3	3	3	3	3	4	4	4	4	4	4	4	4	4	4	4	4	4	4	4	4	4	5	5	5	5	5	4	4	4	4	4	4	4	4	4	4	4	4	4	5
1396	150	2	1	1	2	2	3	1	2	4	2	2	1	3	3	3	3	3	3	3	3	3	3	3	3	3	3	3	3	3	3	3	3	3	3	3	3	3	3	3	3	3	3	3	3	3	3	3	3
1397	439	2	3	3	2	3	5	1	2	4	4	4	4	5	4	5	4	3	3	4	5	5	3	5	5	5	5	5	5	4	5	5	4	4	4	3	3	3	3	3	3	3	3	4	3	4	3	4	5
1398	498	2	1	1	2	2	5	2	2	4	2	3	5	5	5	5	4	5	5	5	4	5	4	4	5	5	5	5	5	5	5	5	5	5	5	4	4	4	4	4	4	4	4	4	4	4	4	4	5
1399	157	2	1	1	2	2	5	2	3	4	4	3	4	4	4	4	3	3	3	4	4	4	3	4	4	4	4	4	4	4	4	4	4	4	4	4	4	4	4	4	4	4	4	4	4	4	4	4	4
1400	166	2	1	1	2	2	3	1	2	4	4	3	4	4	4	4	3	4	3	4	4	4	4	4	4	4	4	4	4	4	4	4	4	4	4	3	3	3	3	4	4	4	4	4	4	4	4	4	4
1401	272	2	2	1	2	2	2	2	1	4	3	3	3	4	4	4	4	4	4	4	4	4	4	4	4	4	4	4	4	4	3	4	4	4	4	4	4	4	4	4	4	4	4	4	4	4	4	4	4
1402	242	2	2	2	2	2	2	2	3	2	3	3	3	5	5	5	4	4	5	3	5	5	5	5	3	5	3	5	2	5	5	4	5	5	3	5	4	5	5	5	5	4	4	5	4	2	5	5	5
1403	1247	1	4	5	2	4	5	1	3	4	3	4	4	4	4	4	3	3	3	4	4	4	3	5	4	3	4	4	4	4	4	5	4	4	4	5	5	4	4	3	3	3	3	4	4	4	4	4	4
1404	95	2	1	1	2	2	5	1	2	4	4	4	4	4	4	4	4	4	4	4	4	4	4	4	4	4	4	4	4	4	4	4	4	4	4	4	4	4	4	4	4	4	4	4	4	4	4	4	4
1405	585	2	2	4	2	3	5	1	1	2	2	2	3	4	4	4	4	4	4	4	4	4	4	4	4	4	4	4	4	4	5	4	4	4	4	4	4	4	4	4	4	4	4	4	4	4	4	4	4
1406	185	2	4	5	1	4	1	3	1	4	2	4	3	1	2	1	1	1	2	2	1	1	1	2	2	2	2	1	2	2	1	1	2	2	2	1	2	2	1	1	1	2	2	1	3	1	1	1	2
1407	178	1	2	2	2	2	2	3	1	3	3	3	3	5	5	5	4	5	5	5	5	5	5	5	5	5	5	5	5	5	4	5	5	5	5	5	5	5	5	5	5	5	5	5	5	5	5	5	5
1408	615	2	2	3	2	3	2	2	3	1	1	1	1	2	2	2	1	1	1	1	1	2	1	3	1	2	2	2	1	1	1	2	1	1	1	1	1	1	1	1	1	1	1	1	1	1	1	1	5
1409	348	2	3	5	2	3	4	1	2	4	4	4	4	5	5	5	4	4	3	4	4	4	4	4	4	4	4	4	4	4	4	4	4	4	4	4	4	4	4	4	4	4	4	4	4	4	4	4	4
1410	100	2	2	2	3	3	2	1	2	4	3	2	4	5	5	5	5	5	5	5	5	5	5	5	5	5	5	5	5	5	5	5	5	5	5	5	5	5	5	5	5	5	5	5	5	5	5	5	5
1411	270	2	2	1	2	2	1	3	1	5	4	4	5	5	5	5	5	5	5	5	5	5	5	5	4	5	4	5	5	5	5	5	5	5	5	4	4	5	4	4	4	4	4	4	4	4	4	4	5
1412	383	2	3	5	2	4	3	1	3	3	3	3	4	5	5	5	5	5	1	5	5	5	5	5	5	5	5	5	5	5	5	5	5	5	5	5	5	5	5	5	5	5	5	5	5	5	5	5	5
1413	224	1	3	5	1	4	5	3	1	4	4	4	4	5	4	4	4	4	4	4	4	4	4	4	4	4	4	4	4	4	4	4	4	4	4	4	4	4	4	4	4	4	4	5	4	4	4	4	4
1414	123	1	4	5	1	4	5	2	2	3	3	2	2	3	3	3	3	3	3	3	3	3	3	3	3	3	3	3	3	3	3	3	3	3	3	3	3	3	3	3	3	3	3	3	3	3	3	3	3
1415	673	1	4	5	1	4	2	3	1	4	4	3	4	4	5	5	4	5	5	5	5	5	4	3	3	5	5	5	4	4	5	5	5	4	4	3	4	3	3	3	4	3	4	4	4	4	4	4	5
1416	186	2	2	2	2	2	1	3	1	4	3	3	4	3	3	3	3	3	3	3	3	3	3	3	3	3	3	3	3	3	3	3	3	3	3	3	3	3	3	3	3	3	3	3	3	3	3	3	3
1417	367	2	3	4	2	3	2	1	2	2	1	1	1	4	4	4	2	3	3	3	3	3	2	3	3	3	3	3	3	3	4	4	4	4	4	3	3	3	3	3	3	3	3	3	3	3	3	3	5
1418	132	2	2	4	2	3	5	1	2	4	2	2	3	4	4	5	4	4	4	4	4	4	2	5	4	4	4	4	4	4	4	4	4	4	4	4	4	4	4	4	4	4	4	4	4	4	4	4	4
1419	569	1	4	5	2	4	5	3	3	1	1	1	3	4	4	4	3	3	2	2	2	3	4	5	4	4	4	4	4	4	3	2	3	3	3	3	3	3	1	3	3	1	4	1	1	1	2	1	5
1420	349	2	1	2	2	2	3	3	1	5	2	2	5	5	5	5	5	5	5	5	5	5	3	5	5	5	5	5	5	5	5	5	5	5	5	5	5	5	5	5	5	2	5	3	2	5	5	5	5
1421	320	2	1	1	2	2	2	2	3	4	2	2	2	4	4	4	3	3	4	4	3	4	3	4	4	4	4	4	3	3	4	4	4	3	3	3	3	3	2	2	2	2	3	3	3	3	3	2	4
1422	127	2	2	2	2	3	1	1	1	4	3	3	4	4	4	4	4	4	4	4	4	4	4	4	4	4	4	4	4	4	5	5	5	5	5	5	5	5	5	5	5	4	5	4	4	4	5	5	4
1423	225	2	3	5	2	4	2	1	1	4	4	4	4	5	5	5	3	5	4	3	3	3	3	3	3	3	3	3	3	3	3	3	3	3	3	3	3	3	3	3	3	3	3	3	3	3	3	3	3
1424	207	1	3	5	2	4	4	1	3	4	4	4	4	5	5	5	5	5	5	4	4	5	5	4	4	5	5	5	5	4	4	4	4	4	4	4	4	5	4	4	5	4	5	4	5	5	5	5	5
1425	341	2	2	3	2	3	2	1	3	4	4	3	4	4	4	4	3	3	3	4	4	4	3	4	5	4	4	4	4	4	4	4	4	4	4	4	3	3	4	4	3	3	4	3	3	4	4	4	4
1426	442	2	2	3	2	3	2	3	1	3	2	2	2	4	4	4	3	3	3	3	3	3	3	3	4	4	3	4	3	3	4	4	4	4	4	3	3	3	3	3	3	3	3	3	3	3	3	3	4
1427	324	2	2	3	1	3	2	3	1	2	2	2	3	4	4	4	3	3	3	4	4	3	3	4	4	4	4	3	3	3	3	3	4	4	4	3	3	4	3	3	2	2	2	2	3	3	3	3	3
1428	921	1	4	5	2	3	1	1	2	4	3	2	4	5	4	5	3	4	3	3	4	4	4	4	4	5	5	5	4	5	5	5	5	4	5	3	4	3	2	3	3	2	3	2	2	3	3	3	4
1429	472	2	3	5	2	3	2	2	1	4	3	3	2	2	2	2	2	4	4	4	4	4	4	4	4	4	4	4	4	4	4	4	4	4	4	4	4	4	3	4	4	3	4	4	4	4	4	4	4
1430	251	2	1	1	2	1	5	1	2	3	4	3	2	5	5	5	5	5	5	5	5	5	5	5	5	5	5	5	5	5	5	5	5	5	5	5	5	5	4	4	4	4	4	4	4	4	4	4	5
1431	291	2	2	3	2	3	5	1	3	3	4	3	4	4	4	4	4	4	3	3	4	4	3	4	4	4	4	5	4	4	5	5	4	5	4	3	4	4	3	4	3	4	3	4	3	3	4	3	4
1432	118	1	1	2	2	2	2	1	1	5	4	4	4	5	5	5	5	5	5	5	5	5	5	5	5	5	5	5	5	5	5	5	5	5	5	5	5	5	5	5	5	5	5	5	5	5	5	5	5
1433	425	2	2	1	2	2	2	2	1	3	2	1	1	4	4	5	3	3	3	4	4	5	2	4	3	3	3	4	4	4	3	4	4	4	4	3	4	3	3	3	4	2	3	3	3	3	4	4	4
1434	106	1	1	1	2	1	2	2	2	3	2	2	2	3	3	3	3	3	3	3	3	3	3	3	3	3	3	3	3	3	3	3	3	3	3	3	3	3	3	3	3	3	3	3	3	3	3	3	3
1435	278	2	2	3	2	2	5	1	1	4	3	3	5	5	4	5	5	4	4	4	4	4	4	4	4	5	4	5	4	5	5	5	5	5	5	4	4	4	4	4	4	4	4	4	4	4	4	4	4
1436	285	2	1	1	2	1	5	2	1	1	1	1	1	5	5	5	5	4	4	1	1	4	1	2	1	2	2	2	1	1	4	4	4	4	3	3	4	3	3	3	3	3	3	3	3	4	4	3	3
1437	344	2	3	5	2	3	5	2	2	4	4	4	3	4	4	4	3	3	3	4	4	4	4	4	4	4	4	4	4	4	4	4	4	4	4	4	4	4	4	4	4	4	4	4	4	4	4	4	5
1438	306	2	3	5	2	4	2	2	1	4	3	3	4	4	4	4	4	4	4	4	4	4	4	4	4	4	4	4	4	4	4	4	4	4	4	4	4	3	4	4	4	3	4	4	4	4	4	4	4
1439	106	2	1	1	2	2	5	1	3	4	4	4	4	4	4	4	4	4	4	4	4	4	4	4	4	4	4	4	4	4	4	4	4	4	4	4	4	4	4	4	4	4	4	4	4	4	4	4	4
1440	147	2	2	2	2	2	5	1	3	4	5	4	4	5	5	5	5	5	5	5	5	5	5	5	5	5	5	5	5	5	5	5	5	5	5	5	5	5	5	5	5	5	5	5	5	5	5	5	5
1441	234	2	3	5	2	3	5	2	2	4	4	3	5	4	4	4	2	3	1	2	2	3	1	4	3	3	2	2	2	2	4	2	2	2	2	1	1	1	1	1	1	1	1	1	1	1	1	1	2
1442	617	1	4	5	2	4	5	2	2	4	3	3	4	4	4	4	4	5	3	4	4	4	2	4	4	4	4	4	3	3	4	5	4	4	3	3	3	3	3	3	3	3	3	3	3	3	3	3	5
1443	113	1	1	1	2	1	5	1	3	1	4	4	4	3	2	3	2	3	2	3	2	3	3	2	3	2	2	3	3	3	3	2	2	3	3	3	2	2	2	3	2	3	3	2	3	3	3	2	3
1444	537	1	3	5	2	3	5	1	3	2	1	1	2	5	5	5	2	4	2	5	5	5	4	2	3	4	4	4	4	4	5	5	5	5	5	4	4	4	4	4	4	4	4	4	4	4	4	4	5
1445	328	2	2	1	2	1	3	3	1	4	4	3	4	4	4	4	4	3	4	4	4	4	4	4	4	4	4	4	4	4	4	4	4	4	4	3	4	4	3	4	4	3	4	4	4	4	4	4	4
1446	740	1	4	5	1	4	1	3	1	4	1	1	2	3	3	3	2	2	2	3	3	3	2	4	4	3	3	3	3	3	3	3	3	3	3	3	3	3	2	3	3	2	3	2	2	2	3	3	4
1447	222	2	3	5	2	4	2	1	1	4	4	4	3	5	5	5	4	5	4	5	5	5	4	4	4	5	5	5	5	5	5	5	5	5	5	4	4	4	3	3	4	3	4	3	3	5	5	3	5
1448	227	2	3	2	2	3	1	1	1	4	4	4	4	5	5	5	4	5	4	5	5	5	4	5	5	5	5	5	5	5	5	5	5	5	5	5	5	5	5	5	5	3	5	4	5	5	5	5	5
1449	396	1	4	5	2	3	5	1	2	3	4	4	4	5	5	5	5	5	3	5	5	5	5	5	5	5	5	5	5	5	5	5	5	5	5	5	5	5	5	5	5	5	5	5	5	5	5	5	5
1450	77	2	1	1	2	2	1	1	2	4	3	3	3	5	5	5	5	5	5	5	5	5	5	5	5	5	5	5	5	5	5	5	5	5	5	5	5	5	5	5	5	5	5	5	5	5	5	5	5
1451	539	2	4	5	1	4	1	2	1	3	3	3	2	4	5	5	4	5	4	5	5	5	4	5	5	5	5	5	3	4	4	4	4	5	4	3	3	3	3	3	4	4	4	4	4	4	4	3	3
1452	102	2	3	3	2	3	3	2	3	3	2	3	3	4	4	4	4	4	4	4	4	4	4	4	4	4	4	4	4	4	4	4	4	4	4	4	4	4	4	4	4	4	4	4	4	4	4	4	4
1453	214	2	2	3	2	2	2	1	1	5	5	2	4	5	5	5	5	5	5	5	5	5	5	5	5	5	5	5	5	5	5	5	5	5	5	5	5	5	5	5	5	3	5	5	5	5	5	5	5
1454	1393	2	3	4	2	3	1	1	2	4	3	2	4	1	1	1	2	1	1	1	1	1	1	1	1	1	1	1	1	1	1	1	1	1	1	1	1	1	1	1	1	1	1	1	1	1	1	1	1
1455	128	2	1	1	2	2	5	2	2	4	4	3	3	5	5	5	4	5	5	5	5	5	5	4	5	5	5	5	5	5	5	5	5	5	5	5	5	5	5	5	5	5	5	5	5	5	5	5	5
1456	83	2	1	1	2	2	1	1	2	4	3	3	4	4	4	4	4	4	4	4	4	4	4	4	4	4	4	4	4	4	4	4	4	4	4	4	4	4	4	4	4	4	4	4	4	4	4	4	5
1457	396	2	2	2	2	2	5	1	3	1	1	1	1	4	4	4	3	3	3	2	2	3	3	4	4	4	4	4	2	2	4	4	4	4	4	4	4	4	4	4	4	4	4	4	4	4	4	4	4
1458	88	2	1	1	2	1	1	1	2	4	4	4	4	5	5	5	5	5	5	5	5	4	5	4	5	5	4	4	5	5	5	5	5	5	5	5	5	5	5	5	5	5	5	5	5	5	5	5	5
1459	166	2	2	2	2	2	3	1	2	5	4	3	1	5	5	5	5	4	5	5	5	5	5	5	5	5	5	5	5	5	5	5	5	5	5	5	5	5	5	5	5	4	5	5	5	5	5	5	5
1460	88	2	1	1	2	2	2	1	2	4	3	3	4	3	3	3	3	3	3	3	3	3	3	3	3	3	3	3	3	3	3	3	3	3	3	3	3	3	3	3	3	3	3	3	3	3	3	3	3
1461	337	1	4	5	2	3	5	2	3	2	2	2	2	5	5	5	5	5	5	5	5	5	5	5	5	5	5	5	5	5	5	5	5	5	5	5	5	5	5	5	5	5	5	5	5	5	5	5	5
1462	320	2	2	2	2	3	2	1	1	4	3	2	2	4	4	4	3	4	3	3	4	4	4	4	4	4	5	4	4	4	5	5	5	5	5	4	4	3	3	3	3	3	3	3	3	3	3	3	5
1463	244	2	1	1	2	2	1	2	2	4	3	3	4	5	5	5	5	5	4	4	4	5	4	5	5	4	4	4	4	5	5	5	4	4	4	4	4	4	4	5	5	3	4	4	4	4	4	5	5
1464	659	2	1	2	2	2	5	1	1	3	3	3	3	4	4	4	4	4	4	4	4	4	4	4	4	4	4	4	4	4	4	4	4	4	4	4	4	4	4	4	4	4	4	4	4	4	4	4	4
1465	357	2	2	2	2	3	5	2	2	4	3	3	4	5	5	5	3	4	4	5	4	5	4	4	4	4	4	4	4	4	5	5	5	5	4	4	4	4	4	4	4	3	4	4	3	4	4	4	5
1466	316	2	2	3	2	3	1	1	1	4	3	4	5	5	5	5	4	4	4	5	5	5	5	5	5	5	5	5	5	5	5	5	5	5	5	5	5	5	5	5	5	5	5	5	5	5	5	5	5
1467	120	2	1	1	2	2	5	2	2	3	3	2	2	4	4	4	4	3	3	2	2	5	3	3	3	3	3	3	3	3	4	4	4	4	4	3	3	3	3	3	3	3	3	3	3	3	3	3	3
1468	794	2	4	5	2	3	5	1	3	2	2	2	4	4	4	4	3	4	3	5	5	4	4	5	5	5	5	4	4	5	5	5	5	5	5	4	4	4	2	3	4	2	4	2	2	3	5	5	5
1469	164	1	3	4	2	4	2	1	3	3	2	3	2	5	5	5	5	5	5	5	5	5	5	5	5	5	5	5	5	5	5	5	5	5	5	5	5	5	5	5	5	5	5	5	5	5	5	5	5
1470	373	1	2	3	2	3	5	1	1	2	2	3	2	2	2	4	2	3	2	4	3	4	1	3	3	3	3	3	3	3	3	4	4	4	3	4	3	3	3	3	3	3	3	3	3	3	3	3	5
1471	88	2	1	1	2	2	2	2	1	4	4	4	4	4	4	4	4	4	4	4	4	4	4	4	4	4	4	4	4	4	4	4	4	4	4	4	4	4	4	4	4	4	4	4	4	4	4	4	4
1472	243	2	1	1	2	1	5	2	3	4	4	3	5	5	5	5	4	4	4	3	3	5	4	3	4	5	4	4	4	4	5	5	5	5	5	4	4	4	4	4	4	3	3	3	3	3	3	3	5
1473	288	2	2	2	2	3	5	2	2	4	3	3	4	4	4	4	3	3	2	2	3	4	3	4	3	3	3	4	4	4	4	5	5	4	4	5	4	4	4	4	4	4	4	4	4	4	4	4	5
1474	853	2	3	5	2	3	2	1	1	4	2	2	1	5	4	5	4	4	3	4	5	5	4	4	4	5	5	5	5	4	4	5	5	5	5	5	5	4	3	3	4	2	4	3	3	2	4	4	5
1475	137	2	1	1	2	2	1	2	3	4	4	4	5	5	5	4	4	4	4	5	5	4	3	3	3	4	4	4	4	4	4	3	4	4	4	4	4	4	4	4	4	3	4	3	3	3	4	3	5
1476	183	1	2	4	2	4	5	2	3	2	1	1	3	4	4	4	4	4	4	4	4	4	4	5	4	5	5	5	5	5	5	5	5	5	5	5	5	5	5	5	5	5	5	5	5	5	5	5	5
1477	194	2	1	1	2	1	5	1	2	4	2	2	3	4	4	4	3	4	3	4	4	4	3	4	4	4	4	4	3	4	4	4	4	4	3	4	4	4	4	4	4	4	4	4	4	4	4	3	4
1478	501	2	2	4	2	3	1	1	1	4	2	2	4	5	5	5	4	4	4	5	5	5	3	5	5	5	5	5	5	5	4	5	5	5	4	4	4	4	3	4	3	3	4	3	3	3	4	3	5
1479	217	2	2	1	2	2	2	3	1	4	4	4	4	4	5	4	4	5	5	4	4	4	4	5	5	4	4	4	5	5	5	5	4	5	5	5	4	5	4	5	5	5	5	4	5	5	5	5	5
1480	291	2	2	2	2	3	2	3	1	3	3	3	3	3	3	3	2	3	2	4	3	3	2	3	4	3	3	3	3	3	4	3	3	3	3	3	3	3	3	2	3	2	2	2	2	3	3	3	3
1481	894	2	3	5	2	4	1	3	1	4	4	1	1	5	4	5	4	4	3	5	5	5	2	5	4	4	4	4	4	4	4	4	4	4	4	4	4	4	4	4	3	2	4	1	1	3	5	4	5
1482	172	1	3	5	1	3	2	2	1	4	4	4	4	5	5	5	5	5	5	4	4	4	3	3	3	3	3	3	3	3	5	5	5	5	4	4	4	4	4	4	4	4	4	4	4	4	4	4	4
1483	794	2	2	2	2	2	2	1	2	3	2	3	3	4	4	4	4	4	4	4	4	4	4	4	3	4	4	4	4	4	5	5	5	5	5	4	4	3	3	3	4	3	3	3	3	3	3	3	5
1484	389	1	2	1	2	2	5	1	2	4	4	4	4	5	5	5	5	4	4	4	5	5	4	5	5	5	5	5	5	5	5	5	5	5	5	4	4	4	4	5	5	4	4	4	4	5	5	5	5
1485	259	2	4	5	1	4	5	1	2	3	4	4	4	5	5	5	5	5	4	5	5	5	5	5	5	5	5	5	5	5	5	5	5	5	5	4	4	4	4	4	4	4	4	4	4	4	4	4	5
1486	192	1	1	1	2	1	2	1	1	5	5	5	5	5	5	5	5	5	5	5	5	5	5	5	5	5	5	5	5	5	5	5	5	5	5	5	5	5	5	5	5	4	5	4	5	4	5	5	5
1487	280	1	4	5	2	3	5	2	3	4	3	3	3	3	4	4	3	3	3	3	3	4	3	2	3	3	3	3	3	3	3	3	3	3	3	3	3	3	3	3	3	3	3	3	3	3	3	3	3
1488	122	1	1	1	2	2	2	1	3	3	3	3	3	3	3	3	3	3	3	3	3	3	3	3	3	3	3	3	3	3	3	3	3	3	3	3	3	3	3	3	3	3	3	3	3	3	3	3	3
1489	181	1	1	1	2	2	5	1	3	3	4	4	4	4	4	4	4	4	4	4	4	4	4	4	4	4	4	4	4	4	4	4	4	4	4	4	4	4	5	4	5	4	4	5	4	4	4	5	4
1490	192	2	2	3	2	3	5	2	2	4	5	4	4	5	5	5	5	5	5	5	5	5	5	4	4	5	5	5	5	5	5	5	5	5	5	5	5	3	5	5	4	3	4	4	4	4	4	4	5
1491	314	2	2	2	2	3	5	1	3	2	2	2	2	5	4	5	3	3	3	3	3	4	4	4	4	4	3	3	3	3	4	4	3	3	3	3	3	3	3	3	4	3	3	3	3	4	3	3	5
1492	216	2	1	1	2	1	5	1	3	2	3	3	4	4	4	4	4	4	4	4	4	5	5	5	5	5	5	5	5	5	4	5	5	4	4	3	3	4	3	3	3	2	3	4	4	4	4	4	4
1493	195	2	1	2	2	2	1	3	1	4	4	3	4	4	4	4	4	4	4	4	4	4	4	4	4	4	4	4	4	4	4	4	4	4	4	4	4	4	4	4	4	4	4	4	4	4	4	4	4
1494	552	1	3	5	2	4	1	3	2	5	3	3	4	5	5	5	4	4	4	3	4	5	3	3	4	5	3	5	5	4	5	5	5	5	5	4	3	4	3	4	4	4	4	4	3	3	5	5	5
1495	139	1	2	2	2	3	2	2	1	4	4	2	2	5	5	5	5	5	5	5	5	5	5	5	5	5	5	5	5	5	5	5	5	5	5	4	4	4	4	4	4	4	4	4	4	4	4	4	4
1496	383	2	4	5	2	4	1	1	3	3	3	3	3	5	4	4	3	3	2	4	3	3	3	4	4	4	4	4	3	3	3	3	3	3	3	3	3	3	3	3	3	3	3	3	3	3	3	3	4
1497	94	1	2	1	2	2	1	3	1	3	2	2	3	3	3	4	3	4	3	4	4	4	4	3	4	4	4	4	4	4	4	4	4	4	4	4	4	4	4	4	4	4	4	4	4	4	4	4	4
1498	101	2	1	1	2	2	1	1	2	4	4	4	4	5	5	5	5	5	5	5	5	5	5	5	5	5	5	5	5	5	5	5	5	5	5	4	4	4	4	4	4	4	4	4	4	4	4	4	5
1499	112	2	2	1	2	2	1	2	2	4	3	4	4	4	4	4	4	4	4	4	4	4	4	4	4	4	4	4	4	4	4	4	4	4	4	4	4	4	4	4	4	4	4	4	4	4	4	4	4
1500	210	2	2	2	2	1	2	2	1	5	2	3	4	4	4	4	4	4	4	4	4	4	4	4	4	4	4	4	4	4	5	5	5	5	5	4	4	4	4	4	4	4	4	4	4	4	4	4	5
1501	123	2	2	1	2	1	3	1	3	3	3	3	4	4	5	5	4	4	4	5	4	4	5	5	4	4	5	4	4	5	5	5	5	4	4	3	4	5	4	4	5	3	5	4	5	4	4	5	4
1502	184	1	2	2	2	2	3	3	2	4	4	4	4	4	4	4	4	4	4	4	4	4	4	4	4	4	4	4	4	4	4	4	4	4	4	4	4	4	4	4	4	4	4	4	4	4	4	4	4
1503	85	1	1	1	2	1	5	1	3	3	3	3	3	3	3	3	3	3	3	3	3	3	3	3	3	3	3	3	3	3	3	3	3	3	3	3	3	3	3	3	3	3	3	3	3	3	3	3	3
1504	121	2	2	2	2	3	5	1	2	4	4	4	4	4	4	5	5	5	5	5	5	4	4	4	5	4	4	4	5	4	4	4	4	4	5	5	4	4	5	5	4	4	5	5	4	4	4	4	4
1505	175	2	1	1	2	2	2	2	3	2	1	1	2	3	3	4	2	2	2	2	3	4	2	5	4	3	3	3	3	3	3	3	4	2	3	3	3	3	3	4	2	2	2	2	3	3	3	3	3
1506	450	2	3	4	2	4	2	2	3	4	2	2	1	5	5	5	3	3	3	3	3	3	3	3	3	5	5	5	4	3	5	5	5	5	5	4	3	3	4	4	4	2	3	3	3	2	3	3	5
1507	112	2	2	1	2	2	3	2	3	2	3	3	3	3	4	4	4	4	4	4	4	4	4	4	4	4	4	4	4	4	4	4	4	4	3	4	4	4	4	4	4	4	4	4	4	4	4	4	4
1508	156	1	1	1	2	2	5	2	3	3	3	2	3	3	3	3	4	3	4	4	3	4	3	4	3	3	4	3	4	4	3	3	4	3	3	4	3	3	3	3	4	3	3	3	4	3	3	3	3
1509	284	1	3	4	2	3	5	1	2	3	2	2	4	4	4	4	4	4	4	4	4	4	4	4	3	4	3	4	4	4	3	4	3	4	3	3	3	3	3	3	3	3	3	3	3	3	3	3	5
1510	79	2	1	1	2	2	5	2	2	4	2	1	3	4	3	2	3	3	2	3	2	2	3	2	3	3	2	2	2	2	2	3	3	3	3	3	3	3	3	3	3	3	3	3	3	3	3	3	3
1511	297	2	2	3	2	3	5	2	2	4	3	3	4	4	4	4	4	4	4	4	4	4	4	4	4	4	4	4	4	4	4	4	4	4	4	4	4	4	4	4	4	4	4	4	3	3	2	3	5
1512	598	2	2	2	2	3	5	1	2	4	3	3	3	5	5	5	5	5	5	5	5	5	5	5	5	5	5	5	5	5	5	5	5	5	5	5	5	5	5	5	5	5	5	5	5	5	5	5	5
1513	163	1	3	4	1	2	1	1	2	4	3	2	2	3	4	4	4	3	4	2	3	3	3	1	2	3	3	3	3	3	3	3	3	3	3	3	3	3	3	3	3	3	3	3	3	3	3	3	3
1514	260	2	2	1	2	2	2	3	1	4	3	4	4	5	5	5	5	5	5	5	5	5	5	5	5	5	5	5	5	5	5	5	5	5	5	5	5	5	5	5	5	5	5	5	5	5	5	5	5
1515	289	2	2	1	2	3	5	1	3	3	3	3	4	4	4	4	4	4	4	4	4	4	4	5	4	3	3	4	4	4	4	4	4	4	4	4	4	4	3	3	3	4	3	3	3	4	4	3	4
1516	647	2	2	2	3	3	3	1	3	1	4	3	1	5	5	5	3	3	3	2	3	3	3	4	3	4	4	4	4	5	4	4	4	4	4	4	4	4	3	5	4	2	4	4	3	4	4	4	5
1517	1383	2	4	5	2	3	5	1	2	4	3	3	4	4	4	4	3	5	3	4	5	4	4	4	4	5	5	5	4	4	4	4	4	3	3	4	4	4	4	3	4	3	4	4	3	4	4	3	5
1518	128	2	2	2	2	3	5	2	3	3	3	3	3	4	4	4	3	3	3	3	4	4	3	3	3	5	5	5	5	5	5	5	5	5	5	4	4	4	4	4	4	4	3	3	3	4	4	4	5
1519	363	1	2	2	2	3	5	1	2	5	4	4	4	5	5	5	5	5	5	5	5	5	5	5	5	5	5	5	5	5	5	5	5	5	5	5	5	5	5	5	5	4	5	5	4	5	5	5	5
1520	527	2	1	1	2	1	5	1	2	4	3	3	3	4	4	4	2	4	2	4	4	5	4	5	5	4	4	4	4	4	4	4	4	4	4	3	4	3	4	4	4	4	4	4	4	4	4	3	4
1521	214	2	1	1	2	2	5	1	2	4	4	4	5	5	4	4	5	5	5	5	5	5	5	5	5	5	5	5	5	5	5	5	5	5	5	5	5	5	5	5	4	5	4	5	4	5	5	5	4
1522	132	2	2	1	2	2	2	1	1	5	5	4	4	5	5	5	5	5	5	5	5	5	5	5	5	5	5	5	5	5	5	5	5	5	5	5	5	5	5	5	5	5	5	5	5	5	5	5	5
1523	117	2	1	1	2	2	5	2	3	1	2	2	3	4	4	4	4	3	3	3	3	3	3	3	3	3	3	3	3	3	3	3	3	3	3	3	3	3	3	3	3	3	3	3	3	3	3	3	3
1524	287	2	3	3	2	2	1	2	1	5	4	4	4	5	4	4	4	4	4	4	4	4	4	4	4	4	4	4	4	4	4	4	4	4	4	4	4	4	4	4	4	4	4	4	4	4	4	4	5
1525	113	2	3	4	2	3	3	2	3	1	2	2	2	5	5	5	5	5	5	5	5	5	5	5	5	5	5	5	5	5	5	5	5	5	5	5	5	5	5	5	5	5	5	5	5	5	5	5	5
1526	138	2	2	3	2	3	5	1	3	3	3	3	2	4	4	4	4	4	4	4	4	4	4	3	3	4	4	4	4	4	4	4	4	4	4	3	3	3	4	4	4	4	4	4	4	4	4	4	4
1527	194	1	4	5	2	4	5	1	2	5	4	4	4	4	4	4	4	4	4	4	4	4	4	4	4	4	4	4	4	5	5	5	5	5	5	5	4	4	5	4	4	4	4	4	4	4	4	5	4
1528	244	2	3	5	2	3	3	2	3	1	2	2	2	4	4	4	3	3	3	3	3	3	3	3	3	3	3	3	3	3	4	4	4	4	4	3	4	3	3	3	3	3	3	3	3	3	3	3	3
1529	297	2	2	2	2	2	2	1	1	3	3	3	2	4	4	4	4	3	3	3	3	4	4	4	4	4	4	4	3	4	3	4	4	4	3	4	4	3	3	3	3	2	3	3	2	3	3	4	4
1530	323	2	3	5	1	3	5	2	2	3	3	3	4	5	5	5	4	4	4	4	4	4	4	5	5	5	5	5	5	5	5	5	5	5	5	4	4	4	4	4	4	4	4	4	4	4	4	4	5
1531	781	2	3	5	1	3	1	3	1	4	1	1	2	5	4	3	3	3	3	4	4	5	2	4	4	5	5	5	4	4	4	4	4	4	4	4	5	4	2	3	4	1	3	3	2	3	3	2	5
1532	109	1	4	5	1	3	2	3	1	4	3	4	4	4	5	5	4	4	4	4	4	4	4	4	4	4	4	4	4	4	4	4	4	4	4	4	4	4	4	4	4	4	4	4	4	4	4	4	4
1533	307	2	2	3	2	3	2	2	2	5	5	4	4	5	5	5	5	5	5	5	5	5	5	5	5	5	5	5	5	5	5	5	5	5	5	5	5	5	5	5	5	5	5	5	5	5	5	5	5
1534	2248	2	4	5	1	4	1	3	1	3	2	1	2	3	3	3	3	3	2	3	4	4	3	4	4	3	3	3	3	1	4	4	3	3	3	3	3	2	2	2	2	2	2	2	2	2	2	3	5
1535	570	2	3	5	2	3	4	2	2	3	2	4	4	4	4	4	3	4	4	4	3	4	4	2	2	4	4	4	4	4	3	4	4	4	4	3	4	4	4	4	4	4	3	4	4	4	4	3	4
1536	379	2	3	5	2	3	5	2	3	2	2	2	2	3	4	4	4	4	4	4	4	4	3	4	4	4	4	4	4	4	3	4	3	3	3	3	3	3	3	3	4	2	2	3	3	2	3	3	3
1537	140	1	2	2	2	2	2	1	3	4	4	3	5	5	5	5	5	5	5	5	5	5	5	5	5	5	5	5	5	5	5	5	5	5	5	5	5	5	5	5	5	5	5	5	5	5	5	5	5
1538	403	1	3	5	2	3	4	2	2	5	4	4	5	5	5	5	5	5	5	4	5	5	5	5	5	5	5	5	5	5	5	5	5	5	5	5	5	5	5	5	5	5	5	5	5	5	5	5	5
1539	289	1	3	5	2	3	5	2	2	3	3	3	3	4	4	4	4	4	4	4	4	4	4	4	4	4	4	4	4	4	4	4	4	4	4	4	4	4	4	4	4	4	4	4	4	4	4	4	4
1540	170	2	1	1	2	1	5	2	2	4	4	4	3	4	5	5	4	4	4	4	4	5	4	4	4	4	4	4	4	4	5	5	4	5	5	4	4	4	4	5	5	4	5	4	4	4	4	4	5
1541	229	2	1	1	2	2	5	2	2	4	4	4	4	4	4	4	3	3	3	4	4	4	3	4	4	4	3	4	3	4	4	4	4	4	3	4	4	4	4	4	4	3	4	4	4	3	4	3	5
1542	374	1	3	5	2	3	5	1	3	3	3	3	3	4	4	4	4	4	4	4	4	4	4	4	4	4	4	4	4	4	4	4	4	4	4	4	4	4	4	4	4	3	4	4	4	4	4	4	4
1543	408	1	2	3	2	3	5	2	1	2	2	2	2	4	4	4	3	5	5	5	5	5	5	5	5	5	5	5	5	5	5	5	5	5	5	4	5	4	4	4	4	4	4	4	4	5	5	4	5
1544	225	2	2	4	2	3	4	1	3	4	2	3	1	5	5	5	3	5	5	5	5	5	4	2	4	5	5	5	5	5	5	5	5	5	5	4	4	5	4	5	5	4	4	5	5	3	5	4	5
1545	1178	2	3	5	1	3	1	3	1	3	2	1	1	4	4	4	4	4	3	4	4	5	2	4	5	5	5	5	5	4	5	5	5	5	5	4	5	4	3	4	4	2	4	3	3	3	3	5	5
1546	181	1	3	4	2	4	5	2	1	3	4	4	4	4	5	5	4	4	4	4	5	5	5	5	5	5	5	5	5	5	5	4	5	5	5	4	4	5	4	5	5	4	5	5	4	4	5	5	5
1547	995	2	3	5	2	4	5	2	2	4	1	1	1	4	4	4	3	3	3	3	3	4	3	5	4	5	5	5	4	4	4	4	4	4	4	3	4	4	2	3	3	2	3	1	1	2	2	1	5
1548	98	2	1	2	2	2	5	1	3	3	3	3	4	5	5	5	5	5	5	5	5	5	5	5	5	5	5	5	5	5	5	5	5	5	5	5	5	5	5	5	5	5	5	5	5	5	5	5	5
1549	439	2	3	5	2	4	5	2	3	3	2	3	3	5	5	5	2	2	2	3	3	3	1	4	3	3	3	3	3	3	3	4	3	3	3	2	3	2	3	3	3	1	3	2	2	2	3	3	3
1550	310	2	2	3	2	3	3	2	3	3	3	2	1	4	4	5	4	3	4	5	5	5	2	4	4	5	5	5	4	5	5	5	3	4	3	3	3	3	2	3	3	2	4	2	3	3	3	3	4
1551	145	2	1	1	2	2	2	2	3	2	5	2	4	3	3	3	3	3	3	3	4	4	3	4	3	4	3	3	3	3	3	3	3	3	4	2	4	4	4	3	3	3	2	3	3	3	3	4	3
1552	198	1	3	5	2	3	5	2	2	4	2	2	4	4	4	4	4	4	4	2	2	4	4	4	4	4	4	4	4	4	4	4	4	4	4	4	4	4	4	4	4	4	4	4	4	4	4	4	4
1553	300	2	1	1	2	1	5	1	1	3	2	2	2	5	5	5	3	3	3	3	3	4	4	4	4	4	4	4	4	4	4	4	4	4	4	4	4	4	4	4	4	4	4	4	4	4	4	4	5
1554	132	2	2	2	2	2	3	1	1	4	4	4	4	5	5	5	5	5	5	5	5	5	5	5	5	5	5	5	5	5	5	5	5	5	5	5	5	5	5	5	5	5	5	5	5	5	5	5	5
1555	335	1	1	1	2	2	5	1	3	1	1	1	4	5	5	4	5	4	5	3	5	3	5	4	3	3	4	3	3	2	5	4	3	3	4	4	3	5	5	4	3	3	4	3	4	3	4	5	5
1556	380	2	3	5	2	3	2	1	3	4	4	1	1	5	5	5	3	4	3	2	1	5	1	1	1	4	4	3	2	1	5	5	4	5	3	4	3	2	2	4	3	1	1	3	2	3	2	4	5
1557	1089	1	4	5	2	3	2	3	1	4	2	2	1	4	3	4	4	4	4	4	4	4	4	4	2	4	4	4	4	4	3	3	3	3	3	4	4	4	2	3	3	3	3	3	3	3	3	3	4
1558	96	2	2	3	2	3	5	1	2	4	2	2	1	3	3	3	3	3	3	3	3	3	3	3	3	3	3	3	3	3	3	3	3	3	3	3	3	3	3	3	3	3	3	3	3	3	3	3	3
1559	566	2	4	5	2	3	1	2	2	5	3	4	2	4	4	5	4	4	4	4	4	4	4	5	5	5	5	5	5	5	4	5	5	5	4	4	5	5	5	4	4	3	4	5	3	3	5	3	5
1560	593	2	3	5	2	4	1	2	2	5	4	3	5	5	5	5	4	4	4	4	4	5	3	5	4	5	5	5	5	5	5	5	5	5	5	5	5	5	4	4	5	3	5	3	3	3	4	4	5
1561	817	1	2	3	2	2	5	2	2	4	1	3	3	5	4	5	5	4	4	4	4	4	4	4	4	4	4	4	4	4	4	4	4	4	4	4	4	4	4	4	4	4	4	4	4	4	4	4	4
1562	597	2	4	5	1	4	1	3	1	5	4	3	5	5	4	5	4	3	3	4	4	5	3	3	3	5	5	5	3	4	5	5	5	5	4	3	4	3	4	3	4	3	5	3	3	3	3	5	5
1563	104	2	1	1	2	2	2	2	3	1	4	3	3	4	4	4	4	4	4	4	4	4	4	4	4	4	4	4	4	4	4	4	4	4	4	4	4	4	4	4	4	4	4	4	4	4	4	4	4
1564	120	2	1	1	2	2	5	3	2	4	3	3	3	5	5	5	5	5	5	5	5	5	5	5	5	5	5	5	5	5	5	5	5	5	5	5	5	5	5	5	5	5	5	5	5	5	5	5	5
1565	226	2	4	5	2	2	1	1	1	4	3	3	4	5	5	5	5	5	5	5	5	5	5	5	5	5	5	5	5	5	5	5	5	5	5	5	5	5	5	5	5	5	5	5	5	5	5	5	5
1566	186	2	1	1	2	2	1	2	1	4	1	1	4	5	5	5	5	4	4	5	4	5	4	5	4	5	5	5	5	5	5	5	5	5	5	5	5	5	4	4	4	4	4	5	4	4	4	4	5
1567	1512	2	1	1	2	2	5	1	3	2	2	2	2	4	4	4	4	3	2	3	4	4	4	3	3	3	3	3	3	3	3	4	4	4	4	2	2	2	4	4	4	4	4	4	4	4	3	3	5
1568	313	2	2	3	2	3	2	1	3	3	2	2	3	5	5	5	5	5	5	2	5	5	3	5	4	5	5	5	5	3	5	5	5	5	5	4	4	5	3	3	4	2	3	3	3	2	3	3	5
1569	958	2	4	5	2	4	5	1	2	4	4	4	4	4	4	4	4	4	4	4	4	4	4	4	4	4	4	4	4	4	4	4	4	4	4	4	4	4	4	3	4	3	4	3	3	3	4	4	5
1570	326	1	2	3	2	3	1	1	3	2	3	2	2	3	4	4	3	3	3	4	4	4	2	2	2	3	3	3	3	3	4	4	4	4	4	4	4	3	4	4	4	3	4	4	4	4	4	4	4
1571	250	2	3	5	3	3	2	1	1	3	3	3	4	5	5	5	4	4	4	3	4	3	5	3	4	5	5	5	5	5	5	5	5	5	5	5	5	4	4	5	5	3	5	4	4	4	4	4	5
1572	147	2	1	2	2	2	1	3	1	5	4	4	5	5	5	5	5	5	5	5	5	5	5	5	5	5	5	5	5	5	5	5	5	5	5	5	5	5	5	5	5	5	5	5	5	5	5	5	5
1573	1084	1	4	5	2	4	1	1	3	3	4	3	3	4	4	5	4	5	3	3	4	4	3	4	4	5	5	5	5	4	5	5	5	5	5	5	5	5	4	4	5	5	5	5	5	4	5	4	5
1574	356	2	3	3	2	3	4	1	1	3	3	3	3	4	4	4	3	4	3	3	4	4	4	3	4	4	4	4	4	4	4	4	4	4	4	3	4	3	3	4	4	3	4	4	4	4	4	4	5
1575	2424	2	3	4	1	3	1	2	1	4	2	2	1	4	4	4	3	3	3	4	4	4	3	4	4	4	4	4	4	4	4	4	3	3	3	3	3	3	3	3	4	3	4	3	3	4	4	4	5
1576	1003	2	4	5	2	4	1	1	3	5	4	4	5	3	4	3	3	3	3	4	3	4	3	3	3	4	4	4	4	3	5	5	5	5	5	4	4	4	4	4	4	3	4	3	3	3	4	3	5
1577	711	1	1	1	2	1	2	3	1	4	3	3	4	4	4	4	4	4	4	4	4	4	4	5	4	4	4	5	4	4	4	4	5	4	4	4	4	4	4	4	4	5	4	4	4	4	5	4	4
1578	728	2	2	3	2	3	4	1	3	3	1	1	4	5	5	5	3	3	3	3	4	4	3	4	3	4	4	4	3	4	3	5	4	4	4	3	3	3	3	3	3	3	3	3	3	3	3	3	4
1579	233	2	2	3	2	2	2	1	1	4	3	3	4	5	5	5	4	5	4	4	5	5	5	5	5	5	5	5	5	5	5	5	5	5	5	4	4	4	4	4	4	4	4	4	4	4	4	4	5
1580	231	1	1	1	2	1	4	2	1	3	3	4	3	5	5	5	5	5	5	5	5	5	5	5	5	5	5	5	5	5	5	5	5	5	5	5	5	5	5	5	5	5	5	5	5	5	5	5	5
1581	210	1	1	1	2	2	4	1	3	4	4	4	4	5	5	5	5	5	5	5	4	5	5	3	3	3	5	5	5	5	5	5	5	5	5	5	5	5	5	5	5	5	5	5	5	5	5	5	5
1582	181	1	2	2	2	2	5	2	3	4	4	4	4	5	5	5	5	5	5	5	5	5	5	5	5	5	5	5	5	5	5	5	5	5	5	5	5	5	5	5	5	5	5	5	5	5	5	5	5
1583	294	2	3	4	2	3	5	1	2	5	4	4	4	5	5	4	4	5	4	4	4	5	4	4	4	5	5	5	5	5	5	5	5	5	5	4	4	4	4	4	3	3	4	3	3	3	3	3	4
1584	884	2	2	3	2	3	5	1	2	5	4	3	5	5	5	5	4	4	4	3	3	4	3	4	4	5	4	5	5	5	5	5	5	5	5	4	5	5	3	5	4	1	5	3	1	3	3	3	5
1585	110	2	1	1	2	1	5	1	3	3	3	3	4	4	4	4	4	4	4	4	4	4	4	4	4	4	4	4	4	4	4	4	4	4	4	4	4	4	4	4	4	4	4	4	4	4	4	4	4
1586	202	2	2	4	2	3	5	1	2	2	4	3	2	4	4	4	3	4	2	2	4	4	2	4	4	4	4	4	4	3	4	4	4	4	4	4	3	2	4	3	3	3	3	3	2	2	2	3	5
1587	115	1	4	5	1	4	1	3	1	4	4	3	3	4	4	4	4	4	4	4	4	4	4	4	4	4	4	4	4	4	4	4	4	4	4	4	4	4	4	4	4	4	4	4	4	4	4	4	4
1588	88	2	1	1	2	1	5	1	2	5	4	3	5	5	5	5	5	5	5	5	5	5	5	5	5	5	5	5	5	5	5	5	5	5	5	5	5	5	5	5	5	5	5	5	5	5	5	5	5
1589	304	2	3	5	2	4	2	1	3	2	2	2	2	4	5	4	3	3	2	3	2	3	3	4	4	4	4	4	4	4	3	4	4	4	4	4	4	4	3	3	5	3	4	4	4	4	4	4	5
1590	222	2	1	1	2	3	3	1	2	4	3	2	5	5	5	5	5	5	5	5	5	5	5	5	5	5	5	5	5	5	4	4	4	4	4	4	4	4	4	4	4	4	4	4	4	4	4	4	4
1591	294	2	2	4	2	2	4	2	2	5	5	5	5	5	5	5	5	5	5	5	5	5	5	5	5	5	5	5	5	5	5	5	5	5	5	5	5	5	5	5	5	5	5	5	5	5	5	5	5
1592	1846	2	1	1	2	2	5	2	3	3	3	3	4	4	4	5	3	4	4	5	5	5	4	5	5	4	4	4	4	4	4	4	4	4	4	3	4	4	4	4	4	4	4	4	4	3	4	4	4
1593	390	2	4	5	2	3	2	1	1	3	3	3	3	5	5	5	4	4	4	3	4	5	4	3	3	4	5	4	4	5	5	5	5	4	5	5	5	5	5	5	5	4	5	5	5	5	5	4	5
1594	122	1	1	1	2	2	5	1	3	1	2	3	3	5	5	5	5	5	5	5	5	5	5	5	5	5	5	5	5	5	5	5	5	5	5	5	5	5	5	5	5	5	5	5	5	5	5	5	5
1595	116	1	1	1	2	1	4	1	1	3	3	3	3	5	5	5	5	5	5	5	5	5	5	5	5	5	5	5	5	5	5	5	5	5	5	5	5	5	5	5	5	5	5	5	5	5	5	5	5
1596	136	2	2	2	2	2	1	2	1	2	2	2	3	4	4	4	4	4	4	4	4	4	4	4	4	4	4	4	4	4	4	4	4	4	4	4	4	4	4	4	4	4	4	4	4	4	4	4	4
1597	180	2	2	2	2	2	1	2	3	5	2	4	5	5	5	5	5	5	5	4	4	4	4	5	5	5	5	5	5	5	5	5	5	5	5	5	5	5	5	5	5	5	5	5	5	5	5	5	5
1598	177	1	1	1	2	2	2	1	3	3	3	3	3	4	4	4	4	4	4	4	4	4	4	4	4	4	4	4	4	4	4	4	4	4	4	4	4	4	4	4	4	4	4	4	4	4	4	4	4
1599	481	2	4	5	1	4	2	2	1	3	3	2	2	4	5	5	3	3	3	4	4	4	2	3	4	4	4	4	4	4	4	4	4	4	4	3	3	3	3	3	3	3	3	3	2	3	3	3	5
1600	125	2	1	1	2	2	2	1	3	2	3	2	2	3	3	3	3	3	3	3	3	3	3	2	3	3	3	3	3	3	3	3	4	3	3	3	3	3	3	3	3	3	3	3	3	3	3	3	3
1601	184	2	2	3	2	2	5	1	1	5	4	3	3	5	5	5	5	5	5	5	5	5	5	5	5	5	5	5	5	5	5	5	5	5	5	5	5	5	4	4	4	4	4	4	4	4	4	4	5
1602	326	1	3	5	2	4	2	1	3	4	3	4	3	5	5	5	4	4	5	4	5	5	4	3	3	4	4	5	5	5	5	5	5	5	5	4	5	4	5	4	5	4	5	5	5	5	5	4	5
1603	124	2	2	3	2	3	5	2	3	3	3	3	3	4	4	4	4	4	4	4	4	4	4	4	4	4	4	4	4	4	4	4	4	4	4	4	4	4	4	4	4	4	4	4	4	4	4	4	4
1604	317	2	2	3	2	3	3	3	1	5	3	3	4	5	5	5	4	5	5	5	4	5	5	4	4	5	5	5	5	4	5	5	5	5	5	4	4	4	4	5	4	4	5	4	5	5	5	5	5
1605	383	2	3	5	2	4	5	2	3	2	2	2	3	3	4	4	2	2	2	2	3	2	2	3	3	2	3	2	2	2	2	2	2	2	2	3	3	2	2	3	2	2	4	3	3	3	3	3	4
1606	108	2	2	2	2	3	1	1	3	4	3	3	3	4	4	4	4	4	4	4	4	4	4	4	4	4	4	4	4	4	4	4	4	4	4	4	4	4	4	4	4	4	4	4	4	4	4	4	4
1607	355	2	3	3	2	3	2	2	1	4	2	2	2	4	4	4	4	4	4	4	4	4	4	4	4	4	4	4	4	4	4	4	4	4	4	4	4	4	3	4	4	4	4	3	3	4	4	4	4
1608	348	2	3	5	1	3	3	1	2	4	3	3	3	4	4	4	3	3	3	4	4	3	2	4	4	4	4	4	4	3	2	4	3	3	3	3	3	3	3	3	3	2	2	2	2	2	2	2	5
1609	150	2	2	2	2	3	1	1	3	5	3	3	5	5	5	5	5	5	5	4	4	5	3	5	5	5	5	5	5	5	5	5	5	5	5	5	5	5	5	5	5	5	5	4	3	4	3	4	5
1610	838	2	1	1	2	2	1	2	1	4	3	2	5	4	4	4	4	4	4	4	4	4	4	4	4	4	4	4	4	4	4	4	4	4	4	4	4	4	4	4	4	4	4	4	4	4	4	4	4
1611	66	2	1	1	2	2	1	3	1	3	3	3	3	4	4	4	4	4	4	4	4	4	4	4	4	4	4	4	4	4	4	4	4	4	4	4	4	4	4	4	4	4	4	4	4	4	4	4	4
1612	364	1	3	5	2	3	1	1	3	4	3	3	3	4	4	4	4	4	4	4	4	4	4	4	4	4	4	4	4	4	4	4	5	5	5	4	4	4	4	4	4	4	4	4	4	4	4	4	5
1613	441	1	4	5	2	4	4	1	3	3	2	2	3	4	4	5	4	4	4	4	5	5	4	4	4	5	5	5	4	3	4	4	4	5	4	4	4	4	4	4	4	4	5	4	4	4	4	3	5
1614	347	2	1	1	2	2	1	2	1	3	2	2	4	5	5	5	2	3	3	4	4	4	2	4	4	5	4	4	4	4	3	5	4	4	4	3	4	4	3	4	4	3	4	3	2	4	4	4	5
1615	132	1	2	3	3	3	2	1	3	2	2	2	2	4	4	4	4	4	4	4	4	4	4	4	4	4	4	4	4	4	4	4	4	4	4	4	4	4	4	4	4	4	4	4	4	4	4	4	5
1616	201	2	2	1	2	2	1	1	1	4	3	3	5	5	5	5	5	5	4	5	5	5	5	5	5	5	5	5	5	5	5	5	5	5	5	5	5	5	5	5	5	3	5	5	5	5	5	5	5
1617	338	2	3	1	1	2	1	2	1	4	3	3	5	4	4	4	4	4	4	4	4	4	4	4	4	4	4	4	4	4	5	5	5	5	5	4	4	4	3	4	4	3	4	4	4	5	5	4	5
1618	774	1	4	5	2	3	5	1	2	4	3	4	4	4	4	4	4	4	3	4	5	4	3	4	3	4	4	4	4	4	5	5	5	5	5	5	5	5	4	4	4	4	4	4	4	4	4	3	5
1619	79	2	1	1	2	1	5	2	3	4	4	5	4	4	4	3	4	3	5	3	4	4	4	4	3	4	3	3	3	3	3	4	4	4	4	4	4	5	4	3	4	3	3	3	4	3	3	3	5
1620	551	2	3	4	2	2	2	1	1	2	2	2	2	5	5	5	3	5	4	4	4	4	4	5	5	5	4	4	4	4	5	4	4	4	4	4	4	4	4	4	4	4	4	4	4	3	3	3	3
1621	426	1	3	5	2	3	5	3	1	4	3	3	3	4	4	5	4	4	4	5	5	5	4	2	3	4	4	4	4	4	4	4	4	4	4	4	4	4	4	4	4	4	4	4	4	4	4	4	5
1622	152	2	2	2	3	2	2	1	1	3	3	3	2	4	4	4	4	4	4	4	4	4	4	4	4	4	4	5	4	4	4	4	4	4	4	3	3	4	3	4	4	2	3	4	3	4	4	4	5
1623	94	2	4	5	1	4	1	3	1	3	3	3	4	4	4	4	4	4	3	4	4	3	4	5	5	5	5	5	5	5	5	5	5	5	5	5	5	5	5	5	5	5	5	5	5	5	5	5	5
1624	69	2	1	2	2	2	1	1	1	5	5	5	5	4	5	4	4	4	4	4	4	4	4	4	4	4	4	4	4	4	4	4	4	4	4	4	4	4	4	4	4	4	4	4	4	4	4	4	4
1625	51	2	1	2	2	2	1	1	1	5	5	5	5	5	5	5	5	4	4	4	4	4	4	4	4	4	4	4	4	4	4	4	4	4	4	4	4	4	4	4	4	4	4	4	4	4	4	4	4
1626	124	1	4	5	2	2	5	2	3	3	3	3	3	5	5	5	5	5	5	5	5	5	5	5	5	5	5	5	5	5	5	5	5	5	5	5	5	5	5	5	5	5	5	5	5	5	5	5	5
1627	98	2	1	1	2	2	4	2	2	4	3	3	4	4	4	4	5	5	5	5	5	4	4	4	4	4	4	4	4	4	3	3	4	3	4	4	4	4	4	4	4	4	4	4	4	4	4	4	4
1628	593	2	1	2	2	2	3	2	3	3	2	3	4	4	4	4	3	4	4	4	4	4	4	4	4	4	4	4	4	4	4	4	4	4	4	4	4	4	3	4	4	4	4	4	4	4	4	4	4
1629	257	2	2	1	2	3	2	2	3	4	3	2	4	4	4	4	3	3	2	3	4	4	2	4	4	4	4	4	4	3	4	4	4	4	4	4	4	4	4	4	4	4	4	4	4	4	4	4	5
1630	123	1	4	5	1	4	2	2	2	5	5	4	5	4	4	4	4	4	4	4	4	4	4	4	4	4	4	4	4	4	4	4	4	4	4	4	4	4	4	4	4	4	4	4	4	4	4	4	4
1631	374	2	3	5	2	3	1	1	1	4	4	3	2	5	5	5	4	4	4	5	5	5	5	5	5	5	5	5	5	5	5	5	5	5	5	4	4	4	4	4	4	4	4	4	3	4	4	4	5
1632	384	2	3	4	2	3	5	1	2	4	3	2	3	4	4	4	4	4	3	3	4	3	3	3	4	4	4	4	4	4	4	4	4	4	3	3	3	3	3	3	3	3	3	3	3	3	3	3	4
1633	385	2	3	5	2	3	1	2	3	3	3	2	3	5	5	5	3	3	4	4	4	4	3	4	4	4	4	4	3	3	5	5	5	5	5	5	5	5	4	4	4	4	4	4	4	4	4	4	5
1634	163	2	2	2	2	3	1	1	2	5	4	3	5	5	5	5	4	3	3	4	4	4	4	5	5	4	4	4	4	4	5	5	5	5	5	5	5	4	5	5	5	5	4	5	4	4	4	4	4
1635	127	2	1	1	2	2	1	3	1	5	3	4	3	3	3	3	3	3	3	3	3	3	3	3	3	3	3	3	3	3	3	3	3	3	3	3	3	3	3	3	3	3	3	3	3	3	3	3	3
1636	148	2	1	1	1	1	3	3	1	4	2	2	4	4	4	4	4	4	4	4	4	4	4	4	4	4	4	4	4	4	4	4	4	4	4	4	4	4	4	4	4	3	4	4	4	4	4	4	4
1637	318	2	2	1	2	2	3	1	2	4	2	2	2	5	5	5	2	5	2	4	4	4	2	5	5	5	5	5	5	5	5	5	5	5	5	3	3	3	3	4	4	3	3	3	3	3	3	5	5
1638	1013	2	2	3	2	3	5	2	2	4	2	3	2	5	5	5	5	4	5	4	4	4	4	3	3	5	4	5	4	5	5	5	5	5	5	4	4	4	4	4	4	3	4	3	4	3	4	3	4
1639	591	2	4	5	1	2	5	2	2	4	4	4	4	5	5	5	5	5	5	5	5	5	5	5	5	5	5	5	5	5	5	5	5	5	5	5	5	5	5	5	5	5	5	5	5	5	5	5	5
1640	633	2	3	4	2	4	3	1	3	5	4	4	4	5	5	5	5	5	4	5	4	5	4	5	5	5	5	5	5	5	5	5	5	5	5	5	5	5	4	5	5	2	5	4	3	4	4	4	5
1641	670	2	4	5	2	4	5	1	2	4	3	3	3	5	5	5	3	4	4	4	4	5	3	4	4	5	5	5	5	5	4	4	4	4	4	4	4	4	4	4	4	4	4	4	4	4	4	4	5
1642	214	1	2	2	2	2	4	1	3	3	3	3	3	4	4	4	4	4	4	4	4	4	4	4	4	4	4	4	4	4	4	4	4	4	4	4	4	4	4	4	4	4	4	4	4	4	4	4	4
1643	406	2	3	5	1	3	2	2	1	5	4	4	4	5	5	5	5	5	5	5	5	5	5	5	5	5	5	5	5	5	5	5	5	5	5	4	5	5	4	5	5	4	5	5	5	5	5	5	5
1644	92	2	1	1	2	1	4	2	1	3	2	3	3	5	5	5	5	5	5	5	5	5	5	4	5	5	5	5	5	5	5	5	5	5	5	5	5	5	5	5	5	5	5	5	5	5	5	5	5
1645	611	1	4	5	2	4	5	1	3	4	4	4	4	4	4	4	4	4	4	4	4	5	4	5	4	4	4	4	4	4	4	4	4	4	4	4	4	4	4	4	4	3	4	4	4	4	4	4	5
1646	265	2	1	1	2	2	5	2	1	4	1	2	4	4	4	4	3	3	3	3	3	3	3	3	3	3	3	3	3	3	3	3	3	3	3	3	3	3	3	3	3	3	3	3	3	3	3	3	3
1647	105	2	1	1	2	2	5	2	2	2	3	3	3	4	4	4	4	4	4	4	4	4	4	4	4	4	4	4	4	4	4	4	4	4	4	4	4	4	4	4	4	4	4	4	4	4	4	4	5
1648	264	2	3	5	2	4	1	3	1	4	4	4	4	4	4	4	5	4	4	5	5	4	4	4	4	5	5	5	4	4	4	4	4	4	4	4	5	4	4	4	4	4	4	4	4	4	4	4	5
1649	207	2	1	2	2	2	1	2	1	3	1	1	1	3	4	4	4	4	4	4	4	4	3	4	4	4	4	4	4	4	4	4	4	4	4	4	4	3	4	4	4	4	4	4	4	4	4	4	4
1650	103	2	1	1	2	2	4	1	1	3	3	3	3	3	3	3	3	3	3	3	3	3	3	3	3	3	3	3	3	3	4	4	4	4	4	4	4	4	3	3	3	4	4	4	4	4	4	3	4
1651	863	2	4	5	2	4	2	2	3	2	2	3	2	4	4	4	4	3	3	4	4	4	3	5	5	5	5	5	4	4	5	4	4	4	4	4	4	4	4	3	5	4	5	5	4	4	3	3	4
1652	455	2	1	2	2	2	1	2	1	5	2	2	3	5	4	4	2	3	3	3	4	4	2	4	4	4	4	4	4	4	5	5	4	4	4	3	3	3	4	3	3	2	4	3	3	2	3	3	5
1653	130	2	1	1	2	1	5	1	3	2	2	2	2	4	4	4	4	4	4	4	4	4	4	4	4	4	4	4	4	4	4	4	4	4	4	4	4	4	4	4	4	4	4	4	4	4	4	4	4
1654	185	2	1	2	2	2	5	1	2	5	4	4	4	4	4	4	4	4	3	3	3	3	4	3	3	3	3	3	3	3	3	3	3	3	3	3	3	3	3	3	3	3	3	3	3	3	3	3	4
1655	87	2	1	1	2	2	5	1	2	4	2	3	3	4	4	4	4	4	4	4	4	4	4	4	4	4	4	4	4	4	4	4	4	4	4	4	4	4	4	4	4	4	4	4	4	4	4	4	4
1656	86	2	1	1	2	2	3	2	2	4	4	4	4	4	4	4	4	4	4	4	4	4	4	4	4	4	4	4	4	4	4	4	4	4	4	4	4	4	4	4	4	4	4	4	4	4	4	4	4
1657	84	1	1	1	2	1	2	2	1	4	4	4	4	4	4	4	4	4	3	4	3	4	3	4	3	3	3	3	3	4	3	4	3	3	3	3	4	3	3	4	4	4	4	4	3	4	3	4	4
1658	213	2	1	1	2	2	4	1	3	2	3	3	2	5	4	5	4	4	3	4	3	4	4	4	3	4	5	5	5	3	5	5	4	4	4	3	3	3	3	3	4	3	4	5	4	4	5	3	5
1659	97	2	1	1	2	2	3	1	2	3	3	4	3	4	4	4	4	4	4	4	4	4	4	4	4	4	4	4	4	4	4	4	4	4	4	4	5	4	5	4	3	4	3	4	4	4	4	3	5
1660	364	2	1	2	2	3	2	2	3	2	2	3	2	4	4	4	2	2	2	3	3	4	3	4	4	4	4	4	3	3	5	4	4	3	3	2	3	4	4	3	4	2	3	4	3	3	3	3	5
1661	130	2	3	5	2	4	1	1	3	3	3	3	4	4	4	4	4	4	4	4	4	4	4	4	4	4	4	5	4	4	5	4	4	4	4	4	4	4	4	4	4	4	4	4	4	4	4	4	4
1662	124	2	1	1	2	1	1	1	1	2	1	2	4	4	4	4	4	4	4	4	4	4	4	4	4	4	4	4	4	4	4	4	4	4	4	4	4	4	4	4	4	4	4	4	4	4	4	4	4
1663	1592	2	3	5	2	3	5	1	2	3	1	1	1	3	3	3	3	3	3	3	3	3	3	3	3	3	3	3	3	3	3	3	3	3	3	3	3	3	3	3	3	3	3	3	3	3	3	3	3
1664	333	1	3	5	2	3	1	3	1	3	2	3	1	4	4	4	4	4	4	4	4	5	4	4	4	4	4	4	4	4	3	4	4	4	3	4	4	4	4	3	4	3	4	3	3	4	4	3	4
1665	311	2	1	1	2	2	3	2	3	1	1	2	3	3	3	2	2	2	2	3	3	3	2	2	2	2	3	3	3	3	3	3	3	3	3	3	3	3	2	2	2	2	2	2	2	2	2	2	3
1666	191	2	2	3	2	3	5	1	2	4	3	3	3	4	4	4	3	4	4	5	4	4	4	5	5	4	4	4	4	4	5	5	5	5	4	4	4	4	4	4	4	4	4	4	4	4	4	4	5
1667	135	1	2	2	2	3	5	1	2	5	4	4	5	5	5	5	5	5	5	5	5	5	5	5	5	5	5	5	5	5	5	5	5	5	5	5	5	5	5	5	5	5	5	5	5	5	5	5	5
1668	553	1	3	4	2	3	2	1	1	3	2	2	1	4	4	4	4	4	3	4	4	4	3	4	4	4	4	4	4	3	4	4	4	4	4	3	3	3	2	2	3	2	3	2	2	2	3	3	5
1669	127	1	3	5	2	4	3	3	2	4	4	4	4	4	4	5	5	5	5	5	5	4	4	5	5	5	5	5	5	5	5	5	4	5	4	5	5	4	5	4	5	4	5	5	4	4	4	5	5
1670	2872	1	4	5	1	4	2	3	1	3	3	3	1	4	4	4	4	4	4	4	4	4	3	4	4	4	4	4	4	4	5	5	4	4	4	4	4	4	4	4	4	4	4	4	4	4	4	4	5
1671	375	1	3	4	2	4	2	1	3	2	3	2	1	4	4	4	1	1	1	1	1	3	2	3	3	3	2	2	2	2	4	5	5	5	4	4	3	2	3	3	2	1	1	1	1	1	1	3	5
1672	369	2	1	2	2	2	2	1	2	3	3	3	3	4	4	4	4	4	3	3	4	4	4	4	4	4	4	4	4	4	4	5	5	5	4	4	4	4	4	4	4	3	4	3	3	3	4	4	4
1673	12471	2	3	1	1	2	1	3	1	4	3	3	4	4	4	4	4	3	3	4	4	4	3	5	5	5	5	5	4	4	4	4	4	4	4	4	4	4	4	4	4	4	4	4	4	4	4	4	4
1674	152	2	1	1	2	2	1	2	2	5	3	5	3	5	5	5	5	5	5	5	5	5	5	5	5	5	5	5	5	5	5	5	5	5	5	5	5	5	5	5	5	2	5	5	2	5	5	5	5
1675	2062	2	2	2	2	2	1	3	1	4	2	2	4	4	4	4	3	3	3	4	4	4	3	5	4	3	3	3	4	4	3	3	4	4	4	4	3	3	2	3	3	2	3	3	3	4	4	4	3
1676	250	2	2	2	2	3	1	2	2	4	4	3	3	4	4	5	4	4	4	3	4	4	4	3	3	4	4	4	4	4	4	4	4	4	4	4	4	4	4	4	4	4	4	4	4	4	4	4	4
1677	334	1	1	1	2	2	5	1	3	2	3	3	3	4	4	4	4	4	4	4	4	4	4	5	5	5	5	5	5	5	5	5	5	5	5	5	5	5	5	5	5	5	5	5	5	5	5	5	5
1678	507	2	3	5	2	3	4	1	3	3	2	2	2	5	5	5	4	4	3	3	3	5	3	3	3	4	4	4	3	3	5	5	4	4	4	4	4	4	4	4	4	3	4	4	4	4	4	4	5
1679	154	2	1	1	2	2	2	3	1	4	4	4	4	4	4	4	4	4	4	4	4	4	4	4	4	4	5	4	4	4	4	4	4	4	4	4	4	4	4	4	4	4	4	4	4	4	4	4	4
1680	249	2	2	1	1	1	2	3	1	4	2	2	2	4	4	4	3	4	4	3	4	4	3	2	2	4	4	4	4	4	4	4	4	4	4	4	4	3	3	4	4	3	4	3	3	3	4	3	5
1681	179	1	2	3	2	3	5	2	3	3	1	1	1	3	3	2	4	5	1	1	2	2	1	3	2	3	3	3	4	3	3	5	3	3	1	4	3	4	3	1	4	2	3	1	1	1	1	1	4
1682	117	2	1	1	3	3	5	1	2	2	2	2	4	4	4	3	3	3	3	3	4	4	4	4	4	4	4	4	3	3	3	3	3	3	3	3	3	3	3	4	4	3	3	3	3	3	3	4	3
1683	149	1	3	5	2	4	1	2	2	3	3	3	3	5	5	5	4	5	5	5	5	5	5	5	5	5	5	5	5	5	4	4	5	4	4	4	4	4	4	4	4	5	5	4	4	4	5	4	4
1684	569	2	2	3	2	3	2	2	2	3	2	1	1	3	3	3	2	3	3	3	2	4	3	3	3	3	3	3	3	2	3	3	4	3	2	2	3	3	2	2	2	2	2	2	2	1	2	2	5
1685	98	2	2	1	2	1	5	1	1	4	4	4	4	4	4	4	4	4	4	4	4	4	4	4	4	4	4	4	4	4	4	4	4	4	4	4	4	4	4	4	4	4	4	4	4	4	4	4	4
1686	345	2	1	2	2	2	1	3	1	4	3	3	3	5	5	5	4	4	4	4	5	5	4	4	4	4	4	4	4	4	4	4	4	4	4	4	4	4	4	4	4	4	4	4	4	4	4	4	5
1687	449	1	2	3	2	3	2	2	3	3	2	2	4	5	5	5	4	4	4	5	5	5	4	5	5	5	5	5	5	5	5	5	5	5	5	4	5	5	4	4	4	3	3	3	3	4	5	5	5
1688	95	2	2	2	2	3	5	1	2	5	5	5	5	5	5	5	5	5	5	5	5	5	5	5	5	5	5	5	5	5	5	5	5	5	5	5	5	5	5	5	5	5	5	5	5	5	5	5	5
1689	190	2	1	1	2	2	1	1	2	4	2	2	2	4	4	4	2	3	3	2	3	3	2	2	2	3	2	3	2	2	3	3	3	3	3	2	2	2	3	3	3	2	3	3	3	3	3	3	4
1690	202	2	3	5	2	4	1	3	1	4	2	2	3	4	4	4	4	4	4	4	4	4	4	4	4	4	4	4	4	4	4	4	4	4	4	4	4	4	4	4	4	4	4	4	4	4	4	4	4
1691	273	2	1	1	2	2	2	1	1	4	3	4	3	4	4	4	4	5	4	4	5	4	4	4	4	5	4	4	4	4	5	4	4	4	4	4	4	4	5	4	4	4	4	4	4	4	4	4	4
1692	359	1	3	5	1	3	2	3	1	4	3	2	2	5	5	5	5	5	5	5	5	5	5	5	5	5	5	5	5	5	5	5	5	5	5	5	5	5	5	5	5	5	5	5	5	5	5	5	5
1693	295	2	1	2	2	2	2	2	1	4	2	3	4	4	4	4	4	4	4	4	4	4	4	5	5	4	4	4	4	5	5	5	5	5	5	4	5	5	4	4	4	4	4	4	4	4	4	4	5
1694	87	2	1	1	2	2	3	2	3	2	2	2	2	3	3	3	3	3	3	3	3	3	3	3	3	3	3	3	3	3	3	3	3	3	3	3	3	3	3	3	3	3	3	3	3	3	3	3	3
1695	201	2	2	3	2	3	3	1	2	4	3	3	2	5	5	5	5	5	5	5	5	5	5	5	5	5	3	5	5	5	3	4	4	4	4	4	4	4	4	4	4	4	4	4	4	4	4	4	4
1696	563	2	3	5	1	3	1	2	1	4	3	3	4	5	5	4	4	4	3	4	4	4	4	4	4	4	4	4	4	4	5	5	4	4	4	4	4	4	4	4	4	4	4	4	3	4	4	4	5
1697	86	2	2	2	2	3	1	1	3	1	1	1	2	5	4	3	4	4	3	4	3	3	4	5	4	3	3	4	3	4	4	5	4	3	4	4	3	4	4	3	4	4	5	5	4	4	5	4	5
1698	154	2	1	1	1	1	5	2	1	3	2	3	5	5	5	5	5	5	5	5	5	5	5	5	5	5	5	5	5	5	5	5	5	5	5	5	5	5	5	5	5	5	5	5	5	5	5	5	5
1699	462	2	2	3	2	3	5	1	2	4	3	3	4	4	4	4	3	4	3	4	4	4	2	3	3	4	4	4	4	4	4	4	4	4	4	4	4	4	4	4	4	3	3	4	4	3	3	3	4
1700	1087	1	4	5	1	3	5	2	3	1	1	1	1	4	4	4	3	4	3	3	4	5	4	3	4	3	3	4	3	3	5	5	5	4	5	3	3	3	3	4	4	2	3	2	2	2	2	3	5
1701	323	2	1	2	2	2	1	2	1	4	4	4	3	4	5	5	4	4	5	5	5	5	5	5	4	5	5	5	5	5	5	5	5	5	5	5	5	5	5	4	5	4	5	5	5	5	5	5	5
1702	109	2	1	1	2	1	2	1	1	4	3	2	3	4	3	4	3	2	3	3	3	3	3	3	4	3	3	3	3	3	3	3	3	3	3	3	3	3	3	3	3	3	3	3	3	3	3	3	3
1703	126	2	1	1	2	1	5	1	2	4	4	3	2	4	4	4	4	4	4	4	4	4	4	4	4	4	4	4	4	4	4	4	4	4	4	4	4	4	4	4	4	4	4	4	4	4	4	4	4
1704	252	1	1	1	2	2	5	1	2	3	3	3	3	4	4	4	3	4	3	3	3	3	3	4	4	4	3	3	3	3	4	4	4	3	3	4	4	4	4	3	4	3	3	3	3	3	3	4	3
1705	196	2	1	1	2	1	1	1	1	4	3	3	2	5	5	5	5	4	4	3	4	4	4	4	4	5	5	5	5	5	4	5	5	5	5	4	4	4	3	3	4	3	4	3	3	3	3	3	5
1706	326	2	2	1	2	2	2	1	1	2	1	1	2	4	4	4	3	2	2	3	3	3	3	2	2	3	3	3	2	2	1	3	3	3	3	2	2	2	2	2	3	2	2	2	2	2	2	2	4
1707	1792	1	4	5	2	4	2	1	2	3	3	3	4	4	4	4	3	3	2	3	3	3	3	4	4	4	4	4	4	4	4	4	4	4	4	3	4	3	3	3	3	3	4	4	3	3	3	4	5
1708	201	2	1	1	2	1	4	2	2	4	3	3	4	3	3	3	3	3	3	3	3	3	3	3	3	3	3	3	3	3	3	3	3	3	3	3	3	3	3	3	3	3	3	3	3	3	3	3	3
1709	102	1	3	1	3	3	5	1	3	3	4	4	3	5	5	4	5	4	3	4	4	4	4	4	4	4	4	4	4	4	4	4	4	4	4	4	4	4	4	4	4	4	4	4	4	4	4	4	4
1710	98	1	1	1	2	2	5	1	3	3	3	3	3	5	5	5	5	5	5	5	5	5	5	5	5	5	5	5	5	5	5	5	5	5	5	5	5	5	5	5	5	5	5	5	5	5	5	5	5
1711	391	1	2	2	2	3	5	1	3	3	3	3	3	4	4	4	4	4	4	4	4	4	4	4	4	4	4	4	4	4	4	4	4	4	4	4	4	4	4	4	4	4	4	4	4	4	4	4	4
1712	96	2	2	2	2	3	3	1	2	4	4	4	3	3	3	3	3	3	3	3	3	3	3	3	3	3	3	3	3	3	3	3	3	3	3	3	3	3	3	3	3	3	3	3	3	3	3	3	3
1713	576	1	3	2	2	2	2	3	1	3	1	4	4	4	4	4	3	4	3	4	3	4	5	4	3	5	5	5	5	4	5	5	4	5	5	4	5	4	4	4	4	4	4	4	5	4	4	4	5
1714	219	2	1	1	2	1	5	1	3	3	4	3	4	4	5	5	4	4	4	4	4	4	3	4	4	4	4	4	4	4	5	5	5	5	5	4	4	3	3	4	4	3	3	3	4	4	4	4	5
1715	146	2	1	1	2	2	1	2	3	4	4	4	4	5	5	5	5	5	5	5	5	5	5	5	5	5	5	5	5	5	5	5	5	5	5	5	5	5	5	5	5	5	5	5	5	5	5	5	5
1716	110	2	2	4	2	3	1	1	1	4	3	3	3	4	4	4	4	4	4	4	4	4	4	4	4	4	4	4	4	4	4	4	4	4	4	4	4	4	4	4	4	4	4	4	4	4	4	4	4
1717	268	2	2	3	2	3	5	1	3	4	4	2	2	5	5	5	5	5	5	5	3	5	5	4	3	5	5	5	5	5	5	5	5	5	5	5	5	5	3	5	5	2	4	3	3	3	3	3	3
1718	252	2	2	3	2	3	4	1	1	4	3	3	3	5	5	5	3	3	3	3	3	3	3	4	4	4	4	4	4	4	5	5	5	5	5	5	4	4	3	3	3	3	3	3	3	3	3	3	5
1719	185	2	2	2	2	3	3	3	3	4	1	3	1	5	5	5	3	3	3	3	4	5	3	5	5	5	5	5	4	4	5	5	5	5	5	4	4	3	4	4	4	4	4	4	4	4	4	4	4
1720	241	2	2	3	3	3	2	1	2	4	4	4	4	5	5	5	4	4	3	5	5	5	5	3	4	5	5	5	5	5	5	5	5	5	5	5	5	5	5	5	5	5	5	5	5	5	5	5	4
1721	171	2	2	3	2	3	2	1	2	5	2	1	4	5	4	5	4	4	4	5	5	5	5	5	5	5	5	5	5	5	5	5	5	5	5	5	5	5	5	5	5	5	5	5	5	5	5	5	5
1722	694	1	2	2	2	3	2	3	1	4	4	4	5	5	5	5	4	5	4	4	5	5	4	5	5	5	5	5	5	5	5	5	5	5	5	4	4	4	4	4	4	3	4	4	4	4	4	4	5
1723	211	2	2	3	2	3	3	1	3	4	4	4	4	5	5	5	5	5	5	5	5	5	4	5	5	5	5	5	5	5	5	5	5	5	5	4	5	5	5	5	5	5	5	5	5	5	5	5	5
1724	313	2	2	2	2	2	2	1	1	3	2	2	4	5	5	5	3	4	4	4	4	4	3	4	3	4	4	4	4	4	4	4	4	4	4	3	4	4	4	3	4	4	4	4	4	4	4	4	4
1725	235	1	4	5	2	4	3	1	3	1	1	1	3	3	3	3	3	3	3	3	3	3	3	3	3	3	3	3	3	3	3	3	3	3	3	3	3	3	3	3	3	3	3	3	3	3	3	3	5
1726	237	2	3	5	2	4	1	1	1	3	3	1	1	4	4	4	3	3	2	2	3	3	3	4	4	3	3	3	2	3	3	3	3	3	3	3	3	3	2	2	2	2	2	2	2	2	2	2	3
1727	93	2	1	1	2	2	5	1	3	3	3	4	5	5	5	5	5	5	5	5	5	5	5	5	5	5	5	5	5	5	5	5	5	5	5	5	5	5	5	5	5	5	5	5	5	5	5	5	5
1728	613	2	3	5	2	4	5	3	2	2	3	2	4	5	5	5	4	4	3	4	4	5	4	5	5	5	3	5	5	4	5	5	5	5	5	5	4	4	2	3	3	1	3	1	1	2	3	2	5
1729	204	2	1	1	2	2	5	1	1	4	4	4	3	4	4	4	4	4	4	4	4	4	4	4	4	4	4	4	4	4	4	4	4	4	4	4	4	4	4	4	4	4	4	4	4	4	4	4	4
1730	112	1	1	1	2	1	5	1	2	5	5	5	5	5	5	5	5	5	5	5	5	5	5	5	5	5	5	5	5	5	5	5	5	5	5	5	5	5	5	5	5	5	5	5	5	5	5	5	5
1731	215	1	1	1	1	1	2	3	1	4	4	3	4	4	4	4	4	4	3	4	4	4	4	3	4	4	4	4	4	4	4	4	4	4	4	4	4	4	4	4	4	4	4	3	3	4	4	4	5
1732	250	2	2	2	2	3	4	1	1	4	2	2	2	5	5	5	4	4	3	3	4	5	4	4	3	4	4	4	4	4	5	5	5	5	5	5	5	5	4	4	4	4	4	4	4	4	4	4	5
1733	258	1	4	5	2	3	4	1	3	4	3	3	4	5	5	5	4	4	4	3	4	5	4	3	4	4	4	5	5	5	5	5	5	5	5	4	4	4	4	4	4	4	4	5	4	4	4	4	5
1734	70	2	1	1	2	1	5	1	2	4	4	4	4	3	3	3	4	3	3	4	4	3	3	3	3	4	3	3	4	3	3	4	3	3	4	3	4	3	3	4	3	3	3	4	3	3	4	3	3
1735	118	2	1	1	2	1	5	1	2	4	4	4	4	5	5	5	5	5	5	5	5	5	5	5	5	5	5	5	5	5	5	5	5	5	5	5	5	5	5	5	5	5	5	5	5	5	5	5	5
1736	314	2	3	5	2	4	3	3	2	3	2	2	3	3	3	3	2	2	2	3	2	3	2	3	2	3	3	3	3	3	2	2	3	3	2	2	2	2	2	2	3	2	3	2	2	2	2	2	4
1737	144	2	3	5	2	4	2	2	1	3	2	2	2	2	2	2	2	2	2	2	2	2	2	2	2	2	2	2	2	2	2	2	2	2	2	2	2	2	2	2	2	2	2	2	2	2	2	2	2
1738	361	2	2	2	2	3	5	1	3	4	3	3	4	5	5	5	3	4	4	5	5	5	4	5	5	5	5	5	5	5	4	5	5	5	5	4	4	4	4	4	5	3	4	4	5	4	5	5	5
1739	500	1	4	5	2	4	2	3	1	4	3	4	5	4	4	4	4	4	2	2	2	4	4	4	4	5	5	5	5	5	5	5	5	5	5	4	4	4	4	4	4	4	4	4	5	4	5	5	5
1740	328	1	3	5	2	3	2	3	1	4	4	4	4	2	2	2	2	2	2	2	2	2	2	2	2	2	2	2	2	2	2	2	2	2	2	2	2	2	2	2	2	2	2	2	2	2	2	2	2
1741	126	2	1	1	2	2	1	2	1	4	3	3	3	3	3	3	3	3	3	3	3	4	4	4	4	4	4	4	4	4	4	4	4	4	4	3	3	3	3	3	3	3	3	3	3	3	3	3	4
1742	150	2	1	1	1	1	1	3	1	2	2	2	2	5	5	5	3	5	4	5	5	5	5	5	5	5	5	5	5	5	5	5	5	5	5	5	5	5	5	5	5	5	5	5	5	5	5	5	5
1743	463	2	1	1	2	2	5	1	2	4	2	2	2	4	4	4	3	4	3	4	4	4	3	4	4	4	4	4	3	3	5	5	5	5	5	4	4	4	4	4	4	4	4	4	4	4	4	4	4
1744	149	2	1	1	2	1	5	1	3	4	3	2	3	4	4	4	4	4	4	4	4	4	4	5	5	4	5	5	5	5	4	4	4	4	4	4	4	4	4	4	4	4	4	4	4	4	4	4	4
1745	167	1	1	1	2	2	2	1	1	4	4	3	4	3	3	3	3	3	3	3	3	3	3	3	3	3	3	3	3	3	3	3	3	3	3	3	3	3	3	3	3	3	3	3	3	3	3	3	3
1746	94	2	1	1	2	1	5	1	3	2	4	3	5	5	5	5	5	5	5	5	5	5	5	5	5	5	5	5	5	5	5	5	5	5	5	4	4	4	5	5	5	5	5	5	5	5	5	5	5
1747	290	2	3	5	2	4	2	1	2	4	3	4	3	5	5	5	5	4	4	5	5	5	5	5	5	5	5	5	5	5	5	5	5	5	5	5	5	5	5	5	5	4	5	5	5	5	5	5	5
1748	535	2	1	2	2	2	1	3	1	4	3	3	4	5	5	5	5	5	4	4	4	5	4	5	5	5	5	5	4	5	5	5	5	5	5	5	5	5	5	5	5	5	5	5	5	5	5	5	5
1749	254	2	3	5	2	4	1	2	1	4	4	4	3	4	4	4	3	3	3	4	3	4	4	4	4	4	4	4	4	4	5	5	5	5	5	5	5	5	5	5	5	5	5	5	5	5	4	4	4
1750	163	2	2	1	2	2	5	1	3	3	3	3	3	4	4	4	4	4	4	4	4	4	4	4	4	4	4	4	4	4	5	5	4	5	4	5	4	4	5	4	4	4	4	5	5	5	4	4	5
1751	284	2	1	1	2	1	5	1	2	3	3	3	3	4	4	5	4	4	4	4	5	5	4	5	5	5	5	5	5	5	5	5	5	5	5	4	4	4	4	4	4	3	4	4	4	4	4	4	5
1752	295	1	3	5	2	3	5	2	2	4	3	3	4	5	5	5	4	5	5	5	5	5	5	5	5	5	5	5	5	5	5	5	5	5	5	5	5	5	5	5	5	5	5	5	5	5	5	5	5
1753	148	1	3	5	1	3	2	3	1	4	4	4	4	3	4	4	4	4	4	4	4	4	4	4	4	4	4	4	4	4	4	4	4	4	4	4	4	4	4	4	4	4	4	4	4	4	4	4	4
1754	202	2	2	1	2	2	1	2	1	4	3	3	4	3	3	3	3	3	3	3	3	3	3	3	3	3	3	3	3	3	4	4	4	4	4	4	4	4	3	3	3	3	3	3	3	3	3	3	3
1755	326	2	3	4	2	3	5	1	3	3	2	1	4	5	5	5	3	3	3	4	4	4	3	4	4	5	4	5	5	5	5	5	5	5	4	4	4	4	3	4	3	2	3	4	3	3	4	3	5
1756	133	2	2	2	3	3	2	1	2	4	4	4	4	5	5	5	5	5	5	5	5	5	5	5	5	5	5	5	5	5	5	5	5	5	5	5	5	5	5	5	5	5	5	5	5	5	5	5	5
1757	296	2	1	2	2	3	2	3	1	4	4	3	3	5	5	5	4	4	4	4	4	5	4	5	5	5	5	5	5	5	4	4	4	4	5	4	5	5	4	5	5	5	5	5	4	4	4	5	5
1758	84	2	1	1	2	2	5	2	3	3	3	3	3	3	3	3	3	3	3	3	3	3	3	3	3	3	3	3	3	3	3	3	3	3	3	3	3	3	3	3	3	3	3	3	3	3	3	3	3
1759	585	1	3	5	2	3	4	1	3	3	2	2	2	5	5	5	5	5	5	4	4	5	4	5	5	5	5	5	5	5	5	5	5	5	5	3	3	5	3	5	3	2	3	3	3	2	3	3	5
1760	946	2	4	5	2	3	3	1	2	1	3	1	1	4	4	4	2	2	2	4	3	3	2	4	3	4	4	3	2	3	4	4	3	3	3	3	2	2	2	3	2	1	3	3	2	2	4	3	5
1761	359	2	1	1	2	2	1	1	1	4	3	3	3	5	5	5	4	4	4	4	4	4	4	4	4	4	4	4	4	4	4	5	5	5	4	4	4	4	4	4	4	4	4	4	4	4	4	4	4
1762	323	2	2	4	1	3	1	3	1	3	2	3	2	3	3	4	3	3	4	3	3	3	3	3	4	4	4	3	4	4	4	4	4	4	3	3	3	3	3	3	3	4	4	4	4	4	4	4	4
1763	73	1	1	1	2	2	1	2	1	3	3	2	1	1	2	3	3	3	2	3	3	3	4	3	3	3	2	3	2	3	2	2	2	3	3	3	3	3	3	4	3	3	3	3	2	3	3	3	3
1764	252	2	1	1	2	2	4	2	1	3	2	4	5	5	5	5	5	5	4	5	5	5	3	4	5	5	5	5	5	5	5	5	5	5	5	5	5	5	5	5	5	2	5	5	5	4	5	5	5
1765	392	2	3	5	2	3	5	1	2	4	3	3	3	5	5	5	3	4	3	4	4	5	3	4	4	5	5	5	5	5	5	5	5	5	5	4	3	3	3	3	4	3	3	3	3	3	3	3	5
1766	278	1	3	5	2	4	2	3	1	4	3	2	4	4	4	4	4	4	4	4	4	4	4	4	4	4	4	4	4	4	4	4	4	4	4	4	4	4	4	4	4	4	4	4	4	4	4	4	4
1767	471	2	3	2	2	2	5	1	2	4	2	2	3	4	4	5	3	3	3	3	3	4	3	3	4	4	4	4	4	4	5	5	5	5	5	4	4	4	4	4	4	4	4	4	4	4	4	4	4
1768	147	2	1	1	2	2	2	1	3	4	3	2	5	3	3	5	4	5	4	4	5	5	5	4	4	4	4	4	4	4	4	4	4	4	4	4	4	4	4	4	4	4	4	4	4	4	4	4	4
1769	237	1	3	4	2	3	5	1	3	4	4	5	4	5	5	5	4	4	4	4	4	4	4	4	4	3	3	4	4	4	4	4	4	4	4	4	4	4	4	4	4	4	4	4	4	4	4	4	4
1770	313	2	3	5	2	3	3	2	3	3	3	3	4	3	3	3	2	2	2	3	3	3	3	4	4	4	4	4	4	3	4	4	4	4	4	3	3	2	4	4	4	2	3	3	3	3	2	3	4
1771	96	2	1	1	2	2	3	3	3	2	4	3	4	4	5	5	5	5	4	5	5	5	5	5	5	5	5	5	5	5	5	5	5	5	5	5	5	5	5	5	5	5	5	5	4	4	5	4	5
1772	102	2	1	1	2	2	1	1	2	4	5	5	1	5	5	5	5	5	5	5	5	5	5	5	5	5	5	5	5	5	5	5	5	5	5	5	5	5	5	5	5	5	5	5	5	5	5	5	5
1773	367	2	1	1	2	2	1	1	1	4	4	3	4	4	4	4	4	4	3	3	3	4	4	4	4	4	3	4	4	3	4	4	4	4	3	4	4	4	3	4	4	2	3	3	3	2	2	3	4
1774	140	2	1	1	2	2	1	2	3	2	4	1	2	5	5	5	4	4	4	4	4	4	4	4	4	4	4	4	4	4	4	4	4	4	4	4	4	4	4	4	4	4	4	4	4	4	4	4	4
1775	368	1	2	3	2	3	1	3	1	2	3	1	2	5	5	5	1	1	1	4	4	5	1	1	2	5	5	5	2	1	5	5	5	5	5	4	3	2	1	1	2	1	1	1	1	2	2	2	5
1776	316	2	2	3	2	3	5	1	3	2	4	4	2	5	5	5	3	4	3	3	4	4	3	4	4	4	4	4	4	4	5	5	5	5	5	3	4	3	4	4	4	2	4	4	4	4	4	4	5
1777	315	2	3	5	2	3	2	2	1	3	3	2	2	3	3	3	2	3	2	3	3	3	3	3	3	3	3	3	3	3	4	4	3	4	4	3	2	2	3	3	3	2	3	2	2	2	2	2	4
1778	418	2	4	5	2	3	5	1	2	4	3	3	3	5	5	5	4	4	3	3	4	4	3	4	4	4	4	4	4	3	4	4	4	4	4	4	4	4	3	4	4	3	3	4	4	4	4	4	4
1779	588	2	3	5	2	3	5	2	3	3	3	4	4	4	4	4	3	4	3	4	4	4	3	4	3	4	4	4	4	4	4	4	4	4	4	4	4	4	3	4	4	3	3	3	3	4	3	4	5
1780	221	1	3	4	2	3	4	1	3	3	2	2	3	2	2	2	2	2	2	2	2	2	2	2	2	2	2	2	2	2	2	2	2	2	2	2	2	2	2	2	2	2	2	3	2	2	2	2	2
1781	194	2	1	1	3	1	5	1	2	2	1	1	3	4	4	4	3	3	3	2	2	4	3	4	3	3	2	3	3	4	4	4	4	4	4	3	4	3	3	3	3	2	3	2	2	3	3	3	5
1782	238	2	3	5	2	3	5	2	1	2	4	2	4	5	5	5	5	5	5	4	5	5	5	5	5	5	5	5	5	5	5	5	5	5	5	5	5	5	5	5	5	5	5	5	5	5	5	5	5
1783	112	2	1	1	2	2	2	1	1	4	3	2	4	3	3	3	3	3	3	3	3	3	3	3	3	3	3	3	3	3	4	4	4	4	4	3	3	3	3	3	3	3	3	3	3	3	3	3	3
1784	195	2	1	1	2	1	5	2	3	2	3	3	2	4	4	5	3	3	3	4	4	4	5	5	4	4	4	4	4	5	5	5	4	4	4	3	4	3	3	3	3	3	3	3	2	2	3	2	5
1785	156	2	1	1	3	1	3	1	3	1	2	2	4	5	4	4	4	4	4	4	4	4	3	4	4	4	4	4	4	4	4	4	4	4	4	3	3	3	3	4	3	3	3	3	4	3	4	4	4
1786	88	1	1	2	3	3	2	1	2	5	5	5	5	5	5	5	5	5	5	5	5	5	5	5	5	5	5	5	5	5	5	5	5	5	5	5	5	5	5	5	5	5	5	5	5	5	5	5	5
1787	108	2	1	1	2	2	5	1	2	4	3	4	5	5	5	5	5	5	5	5	5	5	5	5	5	5	5	5	5	5	5	5	5	5	5	5	5	5	5	5	5	5	5	5	5	5	5	5	5
1788	270	2	2	2	2	2	2	1	1	5	4	3	5	5	4	4	4	4	4	4	4	5	5	5	5	5	5	5	5	5	5	5	5	5	5	5	5	5	5	5	5	5	5	5	5	5	5	5	5
1789	484	1	3	5	2	3	4	1	2	4	3	3	2	5	5	5	5	4	4	3	4	4	4	5	5	5	5	5	5	4	4	4	5	4	5	5	5	5	4	5	5	4	4	5	5	5	4	4	5
1790	333	2	1	1	2	2	5	2	2	2	2	3	1	5	5	5	3	3	3	5	5	5	3	3	3	5	5	5	5	5	5	5	5	5	5	4	5	4	5	5	5	5	5	5	5	4	5	5	5
1791	521	2	1	1	2	2	5	1	3	3	3	3	4	5	4	4	4	4	4	4	4	4	4	4	4	4	4	4	4	4	4	4	4	4	4	4	4	4	4	4	4	4	4	4	4	4	4	4	4
1792	324	1	1	1	2	2	5	2	2	4	4	4	4	3	3	4	3	4	4	3	3	4	4	3	2	3	4	3	4	3	3	4	3	4	3	4	3	4	4	3	4	4	3	4	3	4	3	4	3
1793	525	1	3	5	2	4	2	2	1	4	1	1	2	5	5	5	2	3	2	4	4	5	2	5	5	5	5	5	4	3	5	5	5	5	4	2	2	3	1	2	2	1	3	1	1	1	1	1	5
1794	777	2	2	2	2	2	2	1	1	4	2	1	4	5	4	4	3	3	3	3	4	4	2	4	4	4	4	4	4	4	5	5	5	5	5	4	4	4	3	4	4	3	3	2	2	2	3	4	5
1795	116	2	1	1	2	2	5	1	3	2	2	2	3	3	3	3	3	3	3	3	3	3	3	3	3	3	3	3	3	3	3	3	3	3	3	3	3	3	3	3	3	3	3	3	3	3	3	3	3
1796	175	2	1	1	2	1	2	2	3	4	4	4	4	4	4	4	4	4	4	4	4	4	4	4	4	4	4	4	4	4	4	4	4	4	4	4	4	4	4	4	4	4	4	4	4	4	4	4	4
1797	11538	1	1	1	2	2	2	3	1	4	3	3	4	4	4	4	4	4	4	4	4	4	4	4	4	4	4	4	4	4	4	4	4	4	4	4	4	4	3	4	4	3	4	4	4	4	4	4	5
1798	338	2	3	4	2	4	3	1	3	2	3	3	4	4	4	5	4	4	4	4	4	4	4	5	5	5	5	5	5	5	5	5	5	5	5	4	5	5	4	4	4	3	4	4	4	4	4	4	5
1799	357	1	2	5	2	3	2	1	1	5	3	2	2	5	5	5	4	4	3	3	3	4	4	3	3	4	4	4	4	4	5	5	5	5	5	5	5	5	4	4	4	4	4	3	3	3	4	4	4
1800	182	2	1	1	2	2	5	1	2	4	4	4	4	5	5	5	4	5	4	5	5	5	5	5	5	5	5	5	5	5	5	5	5	5	5	5	5	5	5	5	5	5	5	5	5	5	5	5	5
1801	305	1	3	4	2	4	5	1	3	4	4	4	3	5	5	5	3	3	3	4	4	4	3	4	4	5	5	5	4	4	4	4	4	4	4	5	4	3	3	3	3	3	3	3	3	3	3	3	5
1802	748	2	4	5	2	4	5	1	2	4	4	4	3	5	5	5	3	3	3	5	5	5	3	5	4	5	5	5	4	4	4	4	4	4	4	3	3	3	2	3	3	2	3	3	3	3	3	3	4
1803	206	2	2	3	2	3	3	1	3	3	3	3	3	5	5	5	4	4	3	3	4	4	4	5	5	5	5	5	5	4	5	5	5	5	5	5	5	4	4	4	4	3	4	3	3	3	3	3	5
1804	234	2	2	3	2	3	3	2	1	4	4	1	4	5	5	5	5	5	5	5	5	5	3	5	5	5	5	5	5	5	5	5	5	5	5	5	5	5	5	5	5	5	5	5	5	5	5	3	5
1805	235	2	3	5	2	3	3	2	2	4	4	4	4	4	4	4	4	3	3	3	3	3	3	4	4	4	4	4	4	4	4	4	4	4	4	4	4	4	4	4	4	4	4	4	4	4	4	4	4
1806	409	2	1	1	2	2	1	1	1	4	4	3	4	4	4	4	4	5	5	4	4	4	5	5	5	5	5	5	5	5	5	5	5	5	5	5	5	5	3	4	5	3	4	3	4	4	4	5	5
1807	253	2	2	3	2	3	1	3	1	4	4	3	4	4	4	4	4	4	4	4	4	4	4	4	4	4	4	4	4	4	3	3	4	4	4	4	4	4	4	4	4	4	4	4	4	4	4	4	4
1808	383	2	1	1	2	2	1	2	1	4	3	3	2	4	4	4	4	4	4	4	4	4	4	4	4	4	4	4	4	4	4	4	4	4	4	4	4	4	3	3	4	2	4	2	3	3	3	4	5
1809	130	2	1	1	2	1	2	1	2	4	3	4	4	5	5	5	4	5	4	4	4	4	4	5	5	5	5	4	4	4	5	5	5	5	4	4	4	4	5	4	4	5	4	4	5	5	4	5	4
1810	111	2	1	1	2	1	2	3	1	4	3	3	3	5	5	5	5	5	5	5	5	5	5	5	5	5	5	5	5	5	5	5	5	5	5	5	5	5	5	5	5	5	5	5	5	5	5	5	5
1811	175	2	1	1	2	1	5	2	1	2	2	2	2	5	5	5	3	4	5	5	5	5	4	5	5	5	5	5	5	5	5	5	5	5	5	5	5	5	4	5	5	5	5	4	4	5	5	5	5
1812	209	2	1	2	2	2	3	1	2	4	4	3	2	5	4	5	4	4	4	4	4	4	4	4	4	5	4	4	4	4	5	5	5	5	5	5	5	5	4	4	4	3	4	4	4	5	4	4	5
1813	200	2	3	5	2	3	3	3	1	4	3	3	2	4	4	4	4	3	3	4	3	4	4	4	4	4	4	4	4	4	4	5	5	5	5	5	5	5	5	4	5	4	4	4	4	4	4	4	5
1814	1320	2	4	4	2	4	5	1	3	3	3	4	4	4	5	4	3	4	3	3	3	4	2	4	3	4	3	4	4	4	4	3	3	4	3	3	3	3	3	2	3	2	2	2	2	3	3	2	5
1815	674	1	4	5	2	3	3	1	3	3	3	3	3	4	5	5	2	2	2	3	4	4	2	4	3	4	4	4	3	4	4	5	4	4	5	4	5	3	4	4	4	3	4	4	3	4	5	4	5
1816	763	2	3	5	2	4	1	3	1	4	4	4	4	5	5	5	4	4	4	4	5	4	4	5	4	4	4	5	5	5	5	5	5	5	5	4	5	5	4	4	4	4	5	5	4	5	4	4	5
1817	449	2	4	5	2	4	3	2	2	4	4	4	4	5	5	5	5	5	5	5	5	5	5	5	5	5	5	5	5	5	5	5	5	5	5	5	5	5	5	5	5	5	5	5	5	5	5	5	5
1818	1373	2	3	5	1	3	1	2	1	4	4	3	4	4	4	4	4	4	4	3	4	4	4	4	4	4	4	4	4	4	4	4	4	4	4	4	4	4	4	4	4	4	4	4	4	4	4	4	4
1819	217	2	1	1	3	1	5	1	2	5	4	3	2	5	5	5	4	5	3	5	5	5	3	5	5	5	5	5	5	5	5	5	5	5	5	5	5	5	5	5	5	5	5	5	5	5	5	5	5
1820	541	2	4	5	2	4	3	2	2	4	1	3	4	5	5	5	4	5	4	5	5	5	4	4	5	5	5	5	5	5	5	5	5	5	5	4	5	5	4	3	5	3	5	3	3	3	4	3	5
1821	230	2	1	1	2	2	2	1	2	4	3	3	3	5	5	5	5	5	5	5	5	5	5	5	5	5	5	5	5	5	5	5	5	5	5	5	5	5	5	5	5	5	5	5	5	5	5	5	5
1822	203	1	1	1	2	2	5	2	1	3	4	3	2	4	4	5	3	3	3	3	3	3	4	3	3	3	3	3	3	4	4	4	4	4	4	3	3	3	4	4	4	4	4	4	4	4	4	4	4
1823	249	2	3	3	2	3	4	1	2	3	3	3	3	4	4	4	4	3	3	3	3	4	4	3	3	5	5	5	5	5	4	4	4	4	4	4	4	4	4	4	4	4	4	4	4	4	4	4	5
1824	253	2	2	2	3	4	3	1	3	5	4	4	4	4	4	4	4	4	4	4	4	4	4	4	4	4	4	4	4	4	4	4	4	4	4	4	4	4	4	4	4	4	4	4	4	4	4	4	4
1825	178	2	1	1	2	2	3	2	3	4	3	3	3	5	5	5	5	4	4	4	4	5	4	4	5	5	5	4	4	4	4	5	5	5	5	5	5	5	5	5	4	5	5	4	5	5	5	5	5
1826	73	2	1	2	2	3	1	1	3	3	3	3	3	5	5	5	5	5	5	5	5	5	5	5	5	5	5	5	5	5	5	5	5	5	5	5	5	5	5	5	5	5	5	5	5	5	5	5	5
1827	136	2	2	2	2	3	3	1	3	2	3	2	3	4	4	4	4	4	4	4	4	4	4	4	3	3	4	4	3	3	4	4	4	4	4	4	4	4	3	4	4	3	3	3	4	4	4	4	4
1828	351	2	3	5	2	3	5	1	3	3	2	2	4	4	4	4	3	3	3	3	3	4	3	3	3	4	4	4	4	4	4	4	4	4	4	3	3	3	4	4	4	2	4	4	4	4	4	4	5
1829	205	2	1	1	2	2	5	1	2	4	3	3	4	4	4	4	4	3	4	4	4	4	2	4	4	4	4	4	4	4	4	4	4	4	4	4	4	4	4	4	4	4	4	4	4	4	4	4	4
1830	363	2	2	3	2	3	1	1	2	5	5	4	4	5	5	5	5	5	5	4	5	5	4	5	4	5	5	5	5	5	5	5	5	5	4	4	4	4	4	5	5	5	5	5	5	5	5	5	5
1831	307	2	2	3	2	3	1	1	1	4	3	3	4	4	4	4	4	4	4	3	4	5	3	4	4	4	4	4	4	4	5	5	5	4	4	4	5	4	3	3	4	3	4	3	3	5	5	5	5
1832	158	2	1	1	2	1	5	1	2	3	3	2	4	4	4	4	4	4	3	4	4	4	3	4	4	4	4	4	4	4	5	5	4	4	4	4	4	4	3	4	3	3	4	3	3	4	3	3	5
1833	228	1	4	5	2	4	5	2	2	4	4	4	5	5	5	5	5	5	5	5	5	5	5	5	5	5	5	5	5	5	4	5	5	5	5	4	4	5	5	4	4	4	4	4	5	5	5	5	5
1834	71	2	1	1	2	2	2	1	2	4	3	3	3	3	3	3	3	3	3	3	2	2	4	4	4	4	4	4	3	4	4	4	5	4	3	3	4	4	3	3	4	4	3	4	4	4	3	4	4
1835	715	1	3	5	2	4	4	2	2	5	3	4	5	4	4	4	3	3	3	4	4	4	4	4	4	4	4	4	4	4	5	5	4	4	4	4	4	5	3	4	4	4	4	4	4	4	4	4	5
1836	86	2	1	1	2	1	1	3	1	4	3	3	4	4	4	4	4	4	4	4	4	4	4	3	3	3	3	3	3	3	4	4	4	4	4	3	3	3	4	3	3	3	3	4	3	4	3	3	3
1837	457	2	3	5	2	4	2	2	1	4	2	1	1	4	4	5	3	3	2	4	4	4	2	3	3	5	5	4	3	3	5	5	3	4	3	3	3	3	3	3	3	2	4	2	2	3	3	2	5
1838	357	2	3	5	2	4	3	3	2	4	4	2	1	5	5	5	4	4	4	4	4	5	4	4	4	5	5	5	5	5	5	5	5	5	5	5	5	4	3	5	4	2	3	3	3	3	5	5	5
1839	1210	1	4	5	1	3	5	3	2	3	3	3	3	4	4	4	3	4	3	4	4	4	3	4	4	3	4	3	3	3	4	4	3	4	3	3	3	2	3	3	3	3	3	3	2	2	2	2	5
1840	364	2	2	2	2	2	1	1	1	4	3	3	4	5	5	5	4	5	4	4	4	4	3	5	5	5	5	5	4	4	5	5	5	5	5	3	3	3	3	5	5	3	4	3	3	3	4	3	5
1841	318	2	4	5	2	4	1	1	2	5	5	4	5	5	5	5	4	5	4	5	5	5	4	5	4	5	5	5	5	4	5	5	5	5	5	5	5	4	4	4	4	4	4	3	3	4	4	4	5
1842	314	2	2	1	2	2	2	2	1	4	2	1	2	3	4	5	3	3	4	3	4	4	4	3	3	4	4	4	4	4	5	5	4	4	4	4	4	4	3	4	5	4	4	3	2	3	3	3	5
1843	376	2	1	1	2	2	5	2	3	2	2	2	2	4	4	4	4	3	3	3	3	3	3	3	3	3	3	3	3	3	4	4	4	4	4	3	4	3	4	3	3	3	4	4	4	4	4	4	5
1844	265	2	4	5	2	4	1	1	2	4	4	4	4	5	5	5	4	4	4	5	5	5	5	4	3	5	5	5	5	5	4	5	5	5	4	5	5	4	4	4	5	4	4	4	4	4	4	4	5
1845	271	2	1	1	2	2	5	2	2	4	4	4	4	5	5	5	5	5	5	5	5	5	5	4	4	4	4	4	4	4	5	5	5	5	5	5	5	5	5	5	5	5	5	5	5	5	5	5	5
1846	132	2	1	1	2	2	3	1	2	4	4	4	4	4	4	4	4	4	4	4	4	4	4	4	4	4	4	4	4	4	4	4	4	4	4	4	4	4	4	4	4	4	4	4	4	4	4	4	4
1847	353	2	3	5	2	4	1	3	1	4	4	3	4	5	5	5	4	4	4	5	5	5	5	5	5	5	5	5	5	5	4	5	5	5	5	5	5	5	5	5	5	5	5	5	5	5	5	5	5
1848	504	2	2	1	2	2	1	3	1	4	3	2	3	4	4	4	2	3	2	3	3	4	2	4	4	4	4	4	4	4	2	4	4	4	3	3	4	3	3	4	4	2	2	3	2	2	2	3	4
1849	203	2	1	1	2	2	1	1	2	3	3	3	3	5	5	5	3	4	3	4	4	4	3	4	4	4	4	4	4	4	4	4	4	4	4	4	4	4	4	4	4	4	4	4	4	4	4	4	4
1850	778	1	3	3	2	3	3	1	3	2	2	3	2	4	4	4	3	2	2	2	2	3	2	3	3	3	2	3	2	3	4	4	4	4	3	4	3	3	2	3	3	2	3	3	3	2	2	3	5
1851	157	1	2	2	2	3	5	1	2	4	3	4	4	4	4	4	4	4	4	4	4	4	4	4	4	4	4	4	4	4	4	4	4	4	4	4	4	4	4	4	4	4	4	4	4	4	4	4	4
1852	364	2	3	5	2	4	1	2	1	4	2	3	4	5	5	5	5	3	4	4	4	5	3	5	4	4	4	4	4	4	5	5	5	5	5	3	3	3	3	3	3	3	3	3	3	3	3	3	5
1853	272	2	1	1	2	1	1	2	3	3	2	2	4	5	5	5	3	5	4	4	5	4	3	5	5	5	5	5	5	4	5	4	4	4	4	3	4	4	3	4	4	2	5	4	3	3	4	3	5
1854	163	2	2	3	3	3	3	2	3	3	3	3	3	4	4	4	4	4	3	4	4	4	5	4	4	4	4	4	4	4	4	4	4	4	4	4	4	4	4	4	4	4	4	4	4	4	4	4	4
1855	277	2	2	3	3	3	4	1	3	4	1	2	2	4	4	4	3	2	2	2	4	4	3	3	3	5	4	4	4	4	4	4	4	3	3	3	3	2	2	4	4	2	3	4	4	2	4	2	5
1856	521	2	2	3	2	3	5	1	2	2	1	1	3	4	4	4	3	4	4	4	4	4	4	5	5	4	4	4	4	4	4	4	4	4	4	4	4	4	4	4	1	1	4	4	1	1	4	4	5
1857	420	1	3	5	2	3	5	1	2	4	2	2	2	4	4	4	4	3	3	3	3	4	2	3	4	4	4	4	4	4	4	4	4	4	3	3	3	3	2	2	2	2	2	3	4	3	3	3	4
1858	180	1	2	2	2	2	2	2	3	4	4	3	4	4	4	4	4	4	4	4	4	4	4	4	4	4	4	4	4	4	4	4	4	4	4	4	4	4	4	4	4	4	4	4	4	4	4	4	4
1859	102	2	1	1	2	2	5	1	3	4	4	4	4	5	5	5	5	5	5	5	5	5	5	5	5	5	5	5	5	5	4	4	4	4	4	4	5	5	5	5	5	5	5	5	5	5	5	5	4
1860	233	2	1	1	2	1	2	3	1	4	3	3	4	5	5	5	5	5	3	5	5	5	5	5	5	5	5	5	5	5	5	5	5	5	5	5	5	5	5	5	5	4	5	4	4	4	4	4	4
1861	98	2	1	1	2	2	2	2	3	3	3	3	3	3	3	3	3	3	3	3	3	3	3	3	3	3	3	3	3	3	3	3	3	3	3	3	3	3	3	3	3	3	3	3	3	3	3	3	3
1862	165	2	3	4	2	3	2	3	1	4	3	3	3	4	4	4	4	4	4	4	4	4	4	3	3	3	3	3	3	3	3	3	3	3	3	3	2	3	3	3	3	3	3	3	3	3	3	3	3
1863	188	2	2	2	2	3	2	3	1	5	3	3	4	5	5	5	4	5	5	4	5	5	4	5	4	4	3	4	4	4	5	5	5	5	5	5	5	5	5	5	5	5	5	5	5	5	5	5	5
1864	567	2	3	4	2	3	5	1	2	4	3	3	3	4	4	4	3	4	4	5	5	5	3	5	5	5	5	5	5	5	5	5	5	5	5	4	4	4	4	4	5	4	4	4	4	4	4	4	5
1865	367	2	2	3	2	2	3	1	3	4	4	3	3	4	5	4	4	4	4	4	4	4	4	5	4	5	5	5	5	4	5	5	5	5	5	4	4	5	4	5	5	3	4	3	3	4	4	4	5
1866	151	2	1	1	2	1	5	1	3	2	2	2	2	3	3	3	3	3	3	3	3	3	3	3	3	3	3	3	3	3	3	3	3	3	3	3	3	3	3	3	3	3	3	3	3	3	3	3	3
1867	534	2	4	5	2	4	1	2	3	4	4	4	4	4	4	4	3	3	3	3	3	3	3	3	3	3	3	3	3	3	4	4	4	4	4	3	3	3	3	3	3	3	3	3	3	3	3	3	5
1868	956	2	3	4	2	3	1	3	1	4	3	4	1	4	4	4	4	4	4	4	4	4	4	5	5	5	5	5	5	5	4	4	4	4	4	4	4	4	4	4	4	4	4	4	4	4	4	4	5
1869	770	2	1	1	1	2	2	2	1	4	3	3	3	5	4	5	4	5	3	5	5	5	3	3	4	4	4	4	4	4	5	5	4	4	4	3	3	4	4	4	4	3	3	3	3	3	3	3	5
1870	137	1	3	5	2	4	5	1	3	4	4	4	4	4	4	3	3	3	3	3	4	4	4	4	4	3	4	4	4	4	4	4	4	3	3	3	3	4	3	4	4	4	3	3	4	3	3	3	3
1871	113	2	1	2	2	3	3	1	2	4	4	3	5	4	4	4	4	4	4	4	4	4	4	4	4	4	5	4	4	4	4	4	4	4	4	4	4	4	4	4	4	4	4	4	4	4	4	4	4
1872	186	2	2	4	2	3	2	1	2	4	3	3	4	5	5	5	4	4	4	5	5	5	3	5	5	5	5	5	5	5	5	5	5	5	5	5	5	5	5	5	5	5	5	5	5	5	5	5	5
1873	154	2	1	1	2	2	1	1	1	4	2	2	3	5	5	5	5	5	5	5	5	5	5	4	4	4	4	4	4	4	5	5	5	5	5	4	4	4	4	4	4	4	4	4	4	4	4	4	5
1874	298	2	1	1	2	2	2	2	1	4	4	4	4	4	4	4	4	4	4	4	4	4	4	4	5	4	4	4	4	4	4	4	4	4	4	4	4	4	4	4	4	4	4	4	4	4	4	4	5
1875	213	2	3	5	2	3	1	2	1	4	3	3	3	4	5	4	3	3	4	4	4	4	4	4	4	4	4	4	4	4	3	3	4	4	4	5	4	4	5	5	4	3	4	4	3	4	4	3	4
1876	374	2	3	4	2	3	5	2	1	5	5	4	4	5	5	5	5	5	5	5	5	5	5	4	5	5	5	5	5	5	4	4	5	5	5	4	4	5	4	4	4	4	4	4	4	4	4	4	5
1877	939	2	3	5	2	3	3	2	2	3	1	1	1	4	4	4	3	4	3	3	4	4	3	3	4	4	4	4	3	3	4	4	4	4	4	3	3	3	3	3	3	2	2	2	2	2	2	2	4
1878	225	2	1	1	2	1	5	2	3	1	2	2	4	4	4	4	4	4	4	4	4	4	4	4	4	4	4	4	4	4	4	4	4	4	4	4	4	4	4	4	4	4	4	4	4	4	4	3	5
1879	1475	2	2	3	2	2	5	1	1	2	4	1	2	4	4	4	4	4	4	4	4	4	4	4	4	4	4	4	4	4	4	5	4	4	4	4	4	4	4	4	4	4	4	4	4	4	4	4	4
1880	338	1	2	4	1	2	2	3	1	5	3	3	2	4	4	4	3	3	4	5	4	4	4	4	4	4	4	4	4	4	4	4	4	4	4	4	4	4	4	4	4	4	4	4	4	4	4	4	4
1881	143	2	1	2	2	2	2	1	1	5	4	4	5	5	5	5	4	5	4	3	4	5	4	4	4	5	5	5	5	5	5	5	5	5	5	5	5	5	5	4	4	2	4	4	4	4	4	4	5
1882	225	2	1	2	2	2	2	1	3	4	5	4	5	5	5	5	5	5	5	5	5	5	5	5	5	5	5	5	5	5	5	5	5	5	5	5	5	5	5	5	5	5	5	5	5	5	5	5	5
1883	322	2	1	1	2	1	5	1	2	4	4	4	4	4	4	4	3	3	3	4	4	5	4	4	5	5	5	5	5	5	5	5	5	5	5	5	5	5	5	5	5	5	5	5	4	4	5	5	5
1884	260	2	2	1	2	2	2	2	1	5	4	3	4	4	4	4	4	4	4	4	4	4	4	4	4	4	4	4	4	4	4	4	4	4	4	4	4	4	4	4	4	3	4	4	4	4	4	4	4
1885	83	2	1	1	3	1	5	1	3	2	2	2	5	3	3	3	3	3	3	3	3	3	3	3	3	3	3	3	4	3	3	3	3	4	3	4	3	3	3	4	3	3	4	3	3	3	3	4	3
1886	354	2	3	5	2	3	5	2	2	5	3	3	5	5	5	5	5	5	5	5	5	5	3	5	5	5	5	5	5	5	5	5	5	5	5	5	5	5	5	5	5	5	5	5	5	5	5	5	5
1887	185	2	2	3	2	3	5	2	3	4	4	4	4	4	4	4	4	4	4	4	3	3	4	4	4	4	4	4	4	4	4	4	4	4	4	3	3	3	4	4	4	3	4	4	4	4	4	4	4
1888	251	2	1	1	2	2	2	2	2	4	4	2	4	5	5	5	3	5	3	2	2	5	4	3	5	5	5	5	3	5	5	5	5	5	5	3	4	4	3	3	4	3	3	4	3	4	4	4	5
1889	91	2	1	1	2	1	3	1	3	4	4	4	4	5	5	5	5	5	5	5	5	5	5	5	5	5	5	5	5	5	5	5	5	5	5	5	5	5	5	5	5	5	5	5	5	5	5	5	5
1890	162	2	1	1	2	1	1	1	1	2	3	2	4	3	4	3	2	2	2	2	2	4	3	2	4	3	3	3	3	2	5	4	4	4	4	3	3	3	4	3	3	3	3	3	3	3	3	3	4
1891	323	2	2	2	2	2	3	1	2	3	3	2	2	4	4	4	3	2	3	3	3	4	3	3	4	4	4	4	4	4	4	4	4	4	4	3	3	3	3	3	3	3	3	3	3	4	4	4	4
1892	82	1	1	1	2	2	2	2	3	1	3	3	2	3	3	3	3	3	3	3	3	3	3	3	3	3	3	3	3	3	3	3	3	3	3	3	3	3	3	3	3	3	3	3	3	3	3	3	3
1893	188	2	2	1	2	3	5	1	3	3	2	2	2	5	5	5	5	5	5	5	5	5	5	5	5	5	5	5	5	5	5	5	5	5	5	5	5	5	5	5	5	5	5	5	5	5	5	5	5
1894	230	2	2	3	2	2	5	1	3	3	2	3	3	4	4	4	4	4	4	3	3	3	3	4	4	4	4	4	4	4	3	4	4	4	4	4	4	4	4	4	4	4	4	4	4	4	4	2	4
1895	234	2	2	1	2	2	1	3	1	4	4	4	5	4	4	4	3	3	3	3	3	3	3	3	3	3	3	3	3	3	4	4	4	4	4	3	3	3	3	3	3	3	3	3	3	3	3	3	5
1896	221	2	2	3	2	2	5	1	3	1	1	1	1	4	4	4	2	4	2	3	4	2	2	5	4	4	4	4	4	3	4	4	4	4	4	4	4	4	4	3	4	4	4	4	4	4	4	4	5
1897	169	2	2	1	2	2	1	1	1	5	5	5	5	5	5	5	5	5	5	5	5	5	5	5	5	5	5	5	5	5	5	5	5	5	5	5	5	5	5	5	5	5	5	5	5	5	5	5	5
1898	78	2	1	1	2	2	1	1	2	4	3	3	4	1	1	1	2	1	1	1	1	1	1	1	1	1	1	1	1	1	2	2	2	2	2	2	2	2	2	2	2	2	2	2	2	2	2	2	2
1899	614	1	4	5	2	3	5	1	3	3	3	3	4	5	5	5	3	3	3	4	4	5	3	4	5	5	5	5	4	4	5	4	5	4	4	4	4	4	3	3	4	3	3	3	3	3	3	3	5
1900	97	2	2	1	2	2	2	3	2	4	2	3	4	5	5	5	5	5	5	5	5	5	5	5	5	5	5	5	5	5	5	5	5	5	5	5	5	5	5	5	5	5	5	5	5	5	5	5	5
1901	474	1	3	5	2	4	2	3	1	4	4	4	4	5	5	5	5	5	5	5	5	5	5	5	5	5	5	5	5	5	5	5	5	5	5	4	5	5	4	4	4	4	4	4	4	4	4	4	5
1902	143	1	2	3	2	1	2	2	2	4	4	3	3	5	5	5	5	5	4	4	4	4	4	5	5	4	4	3	4	4	4	4	4	4	4	4	4	4	4	4	4	5	4	5	4	4	5	4	4
1903	281	2	3	3	2	2	4	1	3	2	2	3	3	5	5	4	5	4	5	5	5	5	5	3	3	3	4	3	4	4	5	5	5	5	5	5	5	5	4	4	4	4	4	4	4	4	4	4	4
1904	1157	2	3	5	2	3	1	3	1	4	2	2	3	5	5	5	4	5	5	5	5	5	3	5	5	5	5	5	5	5	5	5	5	5	5	5	5	5	5	5	5	5	5	5	5	5	5	5	5
1905	402	1	3	5	2	3	1	1	2	4	3	3	2	4	5	5	4	5	4	4	5	5	5	5	5	5	5	5	5	5	5	5	5	5	5	5	5	5	5	5	5	5	5	4	4	4	4	4	5
1906	164	1	2	2	2	3	5	2	3	2	2	2	2	4	4	4	3	3	3	4	4	4	4	4	4	4	4	4	4	4	4	4	4	4	4	5	4	4	5	4	4	4	5	4	4	4	4	4	4
1907	286	2	3	5	1	3	3	3	1	5	3	3	3	5	5	5	5	5	5	5	5	3	5	5	5	5	5	5	5	5	5	5	5	5	5	5	5	5	5	5	5	3	5	5	5	5	5	5	5
1908	308	2	2	3	2	3	1	3	1	4	4	4	4	5	4	5	5	5	5	5	5	5	4	5	5	5	5	5	5	5	5	5	5	5	5	5	5	5	5	5	5	5	5	5	5	5	5	5	5
1909	271	1	3	5	2	4	2	2	1	3	1	1	1	3	3	3	3	3	3	3	3	3	3	3	3	3	3	3	3	3	3	3	3	3	3	3	3	3	3	3	3	3	3	3	3	3	3	3	3
1910	375	1	3	5	2	4	1	1	2	4	3	3	3	4	4	4	4	4	4	4	4	4	4	4	4	4	4	4	4	4	4	4	4	4	4	4	4	4	4	4	4	4	4	4	4	4	4	4	4
1911	984	2	4	5	2	3	5	1	3	3	3	2	2	5	5	5	3	4	3	4	4	4	3	4	4	4	4	4	4	4	5	5	5	5	5	5	3	3	3	3	4	3	4	4	4	4	4	4	5
1912	103	2	1	2	2	2	5	2	3	4	4	4	4	5	4	4	4	4	4	4	5	4	4	4	5	4	4	4	4	4	4	4	4	4	4	4	4	4	4	4	5	4	4	5	5	5	4	4	5
1913	259	1	2	1	2	2	5	3	1	2	2	2	3	4	4	4	4	4	4	4	4	4	5	5	4	4	4	4	5	5	5	4	5	4	4	4	5	4	4	4	4	3	4	4	4	4	5	4	5
1914	108	2	1	1	2	1	3	1	3	4	2	3	4	4	4	4	4	4	4	4	4	4	4	4	4	4	4	4	4	4	4	4	4	4	4	4	4	4	4	4	4	4	4	4	4	4	4	4	4
1915	114	1	3	2	2	3	4	1	3	4	4	3	4	4	4	4	4	4	4	4	4	4	4	4	4	4	4	4	3	3	3	3	3	3	3	3	3	3	4	4	3	3	3	3	3	4	4	4	3
1916	2443	2	4	5	2	4	1	3	1	4	4	4	4	4	4	4	4	4	4	4	4	5	4	4	4	4	4	4	4	4	4	4	4	4	4	4	4	4	3	3	4	4	4	4	3	4	4	4	5
1917	1127	2	2	1	2	2	2	3	1	4	4	3	5	5	5	5	5	5	5	4	5	5	5	5	5	5	5	5	5	5	5	5	5	5	5	5	5	5	5	5	5	4	5	4	4	4	4	4	5
1918	8550	2	1	2	2	3	3	1	2	4	4	4	4	5	5	5	5	5	4	4	4	4	4	4	4	5	5	4	4	5	5	5	5	5	5	5	5	3	5	5	5	5	5	5	5	5	5	5	5
1919	208	2	2	2	2	2	5	1	3	2	2	2	4	5	4	4	4	5	5	5	5	5	5	4	5	5	5	5	5	5	5	5	5	5	5	5	5	5	5	5	5	5	5	5	5	5	5	4	5
1920	151	1	1	1	2	1	4	2	2	4	3	3	4	4	4	4	4	4	4	4	4	4	4	4	4	4	4	4	4	4	4	4	4	4	4	4	4	4	4	4	4	4	4	4	4	4	4	4	4
1921	1340	1	4	5	1	3	1	3	1	2	1	1	1	4	4	4	3	5	3	3	4	4	3	3	5	5	5	4	4	4	5	5	5	5	4	3	4	3	4	3	4	1	3	5	3	4	5	5	5
1922	690	2	3	5	2	3	5	2	3	3	3	2	4	4	3	4	2	3	2	4	4	3	3	3	3	4	2	3	4	2	3	3	3	3	4	2	3	3	2	2	3	2	2	2	2	1	2	3	4
1923	528	2	1	1	2	3	3	1	3	3	1	4	2	4	4	3	3	3	3	3	5	5	3	5	5	5	4	5	4	4	4	4	4	4	4	3	4	4	4	4	4	1	4	2	4	4	4	4	5
1924	260	2	2	4	2	4	2	1	1	5	3	2	2	5	5	5	5	5	5	4	4	5	4	4	5	5	5	5	5	5	5	5	5	5	5	5	5	5	5	5	5	5	5	5	5	5	5	5	5
1925	298	2	3	4	2	3	5	2	3	3	3	3	3	4	4	4	4	4	4	4	4	4	4	4	4	4	4	4	4	4	4	4	4	4	4	4	4	3	4	4	4	4	4	4	4	4	4	4	4
1926	130	2	2	4	2	3	3	1	3	2	2	2	2	3	3	3	3	3	3	3	3	3	3	3	3	3	3	3	3	3	3	3	3	3	3	3	3	3	3	3	3	3	3	3	3	3	3	3	3
1927	77	2	2	3	2	3	3	1	3	2	2	2	2	3	3	3	3	3	3	3	3	3	3	3	3	3	3	3	3	3	3	3	3	3	3	3	3	3	3	3	3	3	3	3	3	3	3	3	3
1928	355	2	3	5	1	3	2	2	1	4	2	2	1	4	4	4	2	2	2	2	2	2	2	4	3	4	3	3	3	3	4	4	4	3	3	3	3	2	3	4	4	3	3	3	3	3	3	4	4
1929	105	2	1	1	2	1	3	1	2	4	4	4	4	4	4	4	4	4	4	4	4	4	4	4	4	4	4	4	4	4	4	4	4	4	4	4	4	4	4	4	4	4	4	4	4	4	4	4	4
1930	551	2	1	1	2	1	1	2	1	4	3	3	4	4	4	4	4	4	4	4	4	4	3	4	4	4	4	4	4	4	4	4	4	4	4	4	4	4	4	4	4	4	4	4	4	4	4	4	4
1931	140	2	3	4	2	3	5	1	3	2	2	3	4	4	4	4	4	3	3	4	4	4	4	4	4	4	4	4	4	4	4	4	4	4	4	4	4	4	4	4	4	4	4	4	4	4	4	4	4
1932	300	2	3	4	2	4	1	1	1	5	4	4	5	5	5	5	5	5	5	4	5	5	5	5	5	5	5	5	5	5	5	5	5	5	5	5	5	5	5	5	5	4	5	4	5	5	5	5	5
1933	140	2	1	1	2	2	1	1	3	2	2	4	2	4	4	4	4	4	4	4	4	4	4	4	4	4	4	4	4	4	5	4	4	5	5	4	4	4	4	4	4	4	4	4	4	4	4	4	4
1934	554	2	2	2	2	3	3	3	1	4	1	1	1	5	5	5	4	4	4	4	4	4	2	3	3	4	4	4	4	4	4	4	4	4	4	2	3	4	2	2	4	2	4	2	2	1	3	1	5
1935	157	2	1	1	2	2	1	2	3	5	4	3	5	5	5	5	5	5	5	5	5	5	5	5	5	5	5	5	5	5	5	5	5	5	5	5	5	5	5	5	5	5	5	5	5	5	5	5	5
1936	285	2	3	5	2	4	3	2	2	4	2	2	2	3	3	3	2	2	2	2	3	4	3	2	2	3	3	3	3	3	2	3	3	3	3	3	3	3	3	3	3	2	3	2	2	3	2	2	5
1937	720	2	3	5	2	4	2	3	2	3	3	3	3	3	3	4	3	4	3	4	4	4	3	4	4	4	4	4	4	4	3	4	3	4	3	3	3	4	4	3	4	3	3	3	3	3	3	3	3
1938	178	2	3	4	2	4	4	1	3	3	3	3	3	3	3	3	3	3	3	3	3	3	3	3	3	3	3	3	3	3	3	3	3	3	3	3	3	3	3	3	3	3	3	3	3	3	3	3	3
1939	238	1	3	4	1	3	2	2	1	4	4	4	4	4	4	4	4	4	4	4	4	4	4	4	4	4	4	4	4	4	4	4	4	4	4	4	4	4	4	4	4	4	4	4	4	4	4	4	4
1940	549	2	4	5	2	4	3	1	3	4	3	3	4	4	4	4	3	4	3	3	4	4	3	3	3	4	4	4	3	3	4	4	4	3	4	4	4	3	4	4	4	3	3	3	3	3	3	3	5
1941	295	2	2	2	2	2	5	1	3	4	3	4	2	4	4	4	3	4	4	4	4	4	4	4	4	4	3	4	4	3	3	3	3	4	4	3	3	3	3	3	3	2	3	2	3	3	3	3	4
1942	1017	2	4	5	1	4	1	3	1	4	3	3	4	4	4	5	3	3	3	5	5	5	5	5	5	5	5	5	5	5	5	5	5	5	5	5	5	3	5	4	5	3	5	5	3	5	5	5	5
1943	218	2	3	5	2	4	4	2	2	5	3	3	2	5	5	5	5	5	5	5	5	5	5	5	5	5	5	5	5	5	5	5	5	5	5	5	5	5	5	5	5	5	5	5	5	5	5	5	5
1944	397	1	3	5	2	3	4	1	2	4	3	3	2	5	5	5	5	5	5	5	5	5	5	5	5	5	5	5	5	5	5	5	5	5	5	5	5	4	4	4	4	4	4	4	5	4	5	5	5
1945	115	2	3	4	2	3	4	1	3	3	3	3	3	4	4	4	4	4	4	4	4	4	3	4	4	4	4	4	4	4	4	4	4	4	4	4	4	4	4	4	4	4	4	4	4	4	4	4	4
1946	108	2	2	2	2	1	1	1	3	4	4	4	4	3	3	3	3	3	3	3	4	3	3	3	4	4	4	3	3	4	3	3	4	4	4	3	3	3	3	4	3	4	4	3	3	3	3	4	3
1947	945	2	3	5	2	4	1	3	1	4	4	3	3	5	5	5	4	3	3	5	5	5	4	5	5	5	5	5	4	4	5	5	5	5	5	4	5	4	3	5	4	3	4	3	3	5	5	5	5
1948	214	1	2	4	2	3	5	1	2	2	2	2	2	5	5	5	5	5	5	5	5	5	5	5	5	5	5	5	5	5	5	5	5	5	5	5	5	5	5	5	5	5	5	5	5	5	5	5	5
1949	174	1	1	1	2	2	5	1	3	1	2	2	3	3	3	4	2	3	2	2	3	4	2	2	3	3	3	3	3	3	4	5	4	4	4	3	4	3	4	2	4	2	4	4	2	4	3	3	4
1950	462	1	4	5	2	4	5	2	2	4	2	2	4	5	5	5	3	4	3	5	5	5	3	4	5	5	5	5	5	3	5	5	5	5	5	5	3	4	3	3	5	3	5	3	3	5	4	3	5
1951	133	2	1	1	2	2	2	1	3	2	2	2	4	4	4	4	4	4	4	4	4	4	4	4	4	4	4	4	4	4	4	4	4	4	4	4	4	4	4	4	4	4	4	4	4	4	4	4	4
1952	139	2	1	1	2	2	4	1	2	4	3	4	4	5	5	5	5	5	5	5	5	5	5	5	5	5	5	5	5	5	5	5	5	5	5	5	5	5	5	5	5	5	5	5	5	5	5	5	5
1953	168	1	2	2	2	2	5	2	3	4	4	4	4	4	4	4	3	3	3	4	4	4	4	4	4	4	4	4	3	3	4	4	4	4	4	4	4	4	4	4	4	3	4	4	4	4	4	4	4
1954	203	1	3	3	2	3	5	1	3	4	4	4	3	4	4	4	4	4	4	4	4	4	4	4	4	4	4	4	4	4	4	4	4	4	4	4	4	4	4	4	4	3	3	3	3	4	3	3	5
1955	205	2	3	4	1	2	1	3	1	4	3	4	4	5	5	5	5	5	5	5	5	5	5	5	5	5	5	5	5	5	5	5	5	5	5	5	5	5	5	5	5	5	5	5	5	5	5	5	5
1956	82	1	1	1	2	1	5	1	2	2	2	2	5	5	5	5	5	5	5	5	5	4	4	5	4	4	4	4	3	4	5	5	5	5	5	4	5	5	4	5	5	5	4	4	4	4	4	5	5
1957	159	1	4	5	2	4	5	1	3	4	3	4	4	4	4	3	4	4	4	4	4	3	4	4	4	3	4	4	4	4	4	3	3	4	3	3	4	3	4	4	4	3	3	4	4	3	4	3	4
1958	268	2	3	5	2	4	2	3	1	2	1	2	3	3	4	4	4	3	3	4	3	3	4	3	4	3	4	3	4	3	4	3	4	3	4	3	4	4	4	3	4	3	4	3	4	3	3	4	4
1959	112	2	2	2	2	2	1	1	1	3	3	2	2	3	3	3	3	3	3	3	3	3	3	3	3	3	3	3	3	3	3	3	3	3	3	3	3	3	3	3	3	3	3	3	3	3	3	3	3
1960	132	2	3	4	2	4	5	1	3	4	3	2	4	4	4	4	4	4	4	4	4	4	4	4	4	4	4	4	4	4	4	4	4	4	4	4	4	4	4	4	4	4	4	4	4	4	4	4	4
1961	423	1	4	5	2	3	5	1	2	3	3	3	3	4	4	4	4	4	4	4	4	4	4	4	4	4	5	5	4	4	5	4	4	4	4	4	4	4	4	4	4	4	4	4	4	4	4	4	4
1962	552	2	1	1	2	3	5	1	3	3	3	4	3	4	3	4	3	2	2	3	4	4	2	4	4	4	4	4	4	4	4	4	3	4	4	3	3	4	3	4	4	2	4	3	3	4	4	4	5
1963	144	1	2	2	2	3	1	3	1	3	3	3	3	4	4	4	4	4	4	4	4	4	4	4	4	4	4	4	4	4	4	4	4	4	4	4	4	4	4	4	4	4	4	4	4	4	4	4	4
1964	1434	1	3	3	2	3	3	1	3	1	3	2	2	3	3	3	2	2	2	3	2	3	1	3	3	3	3	3	2	3	3	3	4	4	4	1	1	1	3	3	3	1	3	3	3	3	3	3	4
1965	165	1	1	1	3	3	5	1	2	4	4	4	2	5	5	5	5	5	5	5	5	5	5	5	5	5	5	5	5	5	5	5	5	5	5	5	5	5	5	5	5	5	5	5	5	5	5	5	5
1966	276	2	2	4	2	2	4	2	3	3	3	3	4	4	4	4	4	4	4	4	4	4	4	4	4	4	4	4	4	4	4	4	4	4	4	4	4	4	4	4	4	4	4	4	4	4	4	4	4
1967	419	2	3	4	2	4	3	1	2	5	4	4	4	5	5	5	5	5	5	5	5	5	5	5	5	5	5	5	5	5	5	5	5	5	5	5	5	5	5	5	5	5	5	5	5	5	5	5	5
1968	305	2	1	1	2	1	2	1	1	4	3	3	5	5	5	5	4	5	5	5	5	5	5	5	5	5	5	5	5	5	5	5	5	5	5	5	5	5	5	5	5	4	5	5	4	5	5	5	5
1969	228	2	3	5	2	4	2	2	1	4	4	4	3	4	4	4	4	5	4	4	4	4	4	5	4	5	5	4	4	4	5	4	4	4	4	4	4	4	4	4	4	4	4	4	4	4	4	4	4
1970	800	2	3	5	2	3	1	3	1	3	3	3	3	4	4	4	3	3	3	3	3	3	3	4	3	4	4	4	4	3	3	4	5	4	5	3	3	4	3	4	3	3	3	3	2	3	3	3	5
1971	221	2	2	2	3	3	5	1	3	5	5	5	5	5	5	5	5	5	5	5	5	5	5	5	5	5	5	5	5	5	5	5	5	5	5	5	5	5	5	5	5	5	5	5	5	5	5	5	5
1972	146	1	1	1	2	2	2	2	3	4	4	2	5	5	5	5	5	5	5	5	5	5	5	5	5	5	5	5	5	5	5	5	5	5	5	5	5	5	5	5	5	5	5	4	3	4	3	3	3
1973	379	2	4	5	2	4	5	1	3	4	4	4	4	5	5	5	5	5	5	5	5	5	5	5	5	5	5	5	5	5	5	5	5	5	5	5	5	5	5	5	5	5	5	5	5	5	5	5	5
1974	120	2	1	1	2	2	5	2	3	2	4	2	2	3	3	3	3	3	3	3	3	4	3	5	3	4	4	4	4	4	4	4	4	4	4	4	4	4	4	4	4	4	4	4	4	4	4	4	4
1975	348	2	2	2	2	3	1	1	1	5	4	3	4	5	4	5	4	3	3	4	5	5	4	5	4	5	4	5	4	5	5	5	4	4	4	4	4	4	4	4	4	3	4	3	4	3	4	4	5
1976	185	2	3	1	1	1	2	3	2	4	4	3	3	4	4	4	4	4	4	4	4	4	4	4	4	4	4	4	4	4	4	4	4	4	4	4	4	4	4	4	4	4	4	4	4	4	4	4	4
1977	91	2	1	1	2	1	5	1	2	5	4	4	4	4	4	4	4	4	4	4	4	4	4	4	4	4	4	4	4	4	4	4	4	4	4	4	4	4	4	4	4	4	4	4	4	4	4	4	4
1978	362	1	1	1	2	2	5	2	3	3	3	4	4	4	4	4	4	4	4	4	4	4	4	4	4	4	4	4	4	4	4	4	4	4	4	4	4	4	4	4	4	4	4	4	4	4	4	4	4
1979	234	2	2	3	2	3	5	1	2	4	2	3	5	4	4	4	3	3	3	3	3	3	2	4	3	4	4	4	4	3	4	4	3	4	3	3	4	3	3	3	4	3	3	3	3	3	3	3	5
1980	488	2	4	5	2	3	5	2	2	5	3	2	1	5	4	4	4	3	3	4	4	4	3	5	5	4	3	4	4	4	3	4	3	3	3	3	3	3	3	3	4	2	3	3	2	2	3	2	5
1981	294	2	3	5	3	3	3	1	2	5	4	4	3	5	5	5	5	5	5	5	5	5	5	5	5	5	5	5	5	5	5	5	5	5	5	5	5	5	5	5	5	5	5	5	5	5	5	5	5
1982	380	2	1	1	2	1	1	2	1	4	4	4	4	4	4	4	2	2	2	3	4	4	4	2	4	4	4	4	4	4	4	4	4	4	4	2	2	2	4	4	4	2	4	4	4	4	4	4	5
1983	374	2	3	4	2	3	3	1	3	2	3	3	4	5	4	4	3	3	3	3	3	3	3	3	3	4	4	4	4	4	4	4	4	4	4	3	4	3	3	3	3	3	3	3	3	3	3	3	4
1984	103	2	1	1	2	1	5	2	3	2	3	3	3	4	4	4	4	4	4	4	4	4	4	4	4	4	4	4	4	4	4	4	4	4	4	4	4	4	4	4	4	4	4	4	4	4	4	4	4
1985	158	2	1	1	2	2	2	1	2	2	2	3	3	4	4	4	4	4	4	4	4	4	4	4	4	4	4	4	4	4	4	4	4	4	4	4	4	4	4	4	4	4	4	4	4	4	4	4	4
1986	260	2	4	5	1	4	1	1	2	4	3	2	3	4	4	4	4	4	4	4	4	4	4	4	4	4	4	4	4	4	4	4	4	4	4	4	4	4	4	4	4	4	4	4	4	4	4	4	4
1987	1232	1	3	5	2	4	4	3	3	2	3	2	3	4	4	4	4	4	4	4	4	4	4	3	2	4	4	4	4	4	5	5	5	5	5	5	5	5	4	4	4	4	4	4	4	4	4	4	4
1988	127	1	1	1	2	2	4	1	2	3	4	3	5	4	4	4	4	4	4	4	4	4	4	4	4	4	4	4	4	4	4	4	4	4	4	4	4	4	4	5	3	3	4	4	4	3	4	3	4
1989	490	1	3	5	2	4	5	2	2	1	1	1	1	4	3	3	3	3	3	3	3	3	3	4	4	3	4	3	4	3	4	4	5	5	4	4	4	4	4	3	4	4	4	4	3	4	4	3	3
1990	80	2	1	1	2	2	2	1	3	3	3	3	3	4	4	4	4	4	4	4	4	4	4	4	4	4	4	4	4	4	4	4	4	4	4	4	4	4	4	4	4	4	4	4	4	4	4	4	4
1991	417	2	2	1	1	2	3	2	2	2	2	2	1	3	3	3	2	2	2	2	3	3	3	3	4	3	3	3	3	3	3	4	4	4	4	3	3	3	3	3	3	2	3	3	2	2	3	2	5
1992	805	2	2	1	2	2	4	1	2	3	1	1	1	4	4	4	4	4	4	4	4	4	4	4	4	4	4	4	4	4	4	5	5	5	4	4	4	4	4	4	4	4	4	4	4	4	3	4	5
1993	125	2	2	2	2	2	1	2	1	5	4	3	3	3	3	3	3	3	3	3	3	3	3	3	3	3	3	3	4	3	3	3	3	3	3	3	3	3	3	3	3	3	3	3	3	3	3	3	3
1994	207	2	1	1	2	2	2	2	3	4	4	3	5	4	4	4	3	4	4	4	4	2	2	4	4	4	4	4	4	4	4	4	4	4	4	4	4	4	4	4	4	4	4	4	4	4	4	4	4
1995	121	1	1	2	2	2	1	2	1	2	2	2	3	3	3	3	3	4	4	4	4	4	4	4	4	4	4	4	4	4	4	4	4	4	4	4	4	4	4	4	4	4	4	4	4	4	4	4	4
1996	520	2	3	4	2	2	5	3	2	4	3	3	4	3	3	4	3	3	3	4	4	4	3	3	4	4	4	4	4	4	3	4	4	4	3	4	4	4	4	4	3	3	4	4	4	4	4	3	4
1997	429	2	3	4	2	3	2	3	1	4	4	4	4	3	3	3	3	3	3	3	3	3	3	3	3	3	3	3	3	3	3	3	3	3	3	3	3	3	3	3	3	3	3	3	3	3	3	3	3
1998	225	1	3	5	2	3	1	2	1	4	4	4	4	5	5	5	5	5	5	5	5	5	5	5	5	5	5	5	5	5	5	5	5	5	5	5	5	5	5	5	5	5	5	5	5	5	5	5	5
1999	374	2	3	5	2	3	2	2	1	5	2	2	2	5	5	5	3	3	3	5	5	5	1	3	3	5	5	5	5	3	5	5	5	5	5	3	3	3	3	3	3	3	3	3	3	3	3	3	5
[truncated: 1,879 more rows]
[truncated: 9 more columns]
